# Supplementary material for: Radionuclide tracing based in situ corrosion and mass transport monitoring of 316L stainless steel in a molten salt closed loop
Source: Nat Commun. 2024 Apr 10;15:3106. doi: 10.1038/s41467-024-47259-8 (PMC11271644; doi:10.1038/s41467-024-47259-8)
Supplement: Supplementary file 3 — Source data [file 41467_2024_47259_MOESM3_ESM.xlsx]

## Sheet: Figure1
Figure 1(d)				Figure 1(e) gamma spectrum
location points	thickness (um)			Energy (keV)	counts	sqrt(N)
1	0.154			0	0	0
2	0.15			0.11759	0	0
3	0.148			0.23518	0	0
4	0.151			0.35277	0	0
5	0.142			0.47036	0	0
6	0.139			0.58795	0	0
7	0.146			0.70554	0	0
8	0.142			0.82313	0	0
9	0.149			0.94072	0	0
10	0.158			1.05831	0	0
11	0.147			1.1759	0	0
12	0.146			1.29349	0	0
13	0.15			1.41108	0	0
14	0.151			1.52867	0	0
15	0.149			1.64626	0	0
16	0.177			1.76385	0	0
17	0.172			1.88144	0	0
18	0.161			1.99903	0	0
19	0.163			2.11662	0	0
20	0.164			2.23421	0	0
21	0.148			2.3518	0	0
22	0.159			2.46939	0	0
23	0.153			2.58698	0	0
24	0.132			2.70457	0	0
25	0.146			2.82216	0	0
26	0.168			2.93975	0	0
27	0.153			3.05734	0	0
28	0.171			3.17493	0	0
29	0.17			3.29252	0	0
30	0.169			3.41011	0	0
31	0.154			3.5277	0	0
32	0.15			3.64529	0	0
33	0.142			3.76288	0	0
34	0.145			3.88047	0	0
35	0.151			3.99806	0	0
36	0.179			4.11565	0	0
37	0.164			4.23324	0	0
38	0.15			4.35083	0	0
39	0.159			4.46842	0	0
40	0.153			4.58601	0	0
41	0.16			4.7036	0	0
42	0.155			4.82119	0	0
43	0.143			4.93878	0	0
44	0.148			5.05637	0	0
45	0.154			5.17396	0	0
46	0.15			5.29155	0	0
47	0.158			5.40914	0	0
48	0.162			5.52673	0	0
49	0.161			5.64432	0	0
50	0.137			5.76191	0	0
51	0.15			5.8795	13587	116.563
52	0.149			5.99709	13711	117.094
				6.11468	13787	117.418
				6.23227	13427	115.875
				6.34986	13146	114.656
				6.46745	13331	115.46
				6.58504	12968	113.877
				6.70263	12894	113.552
				6.82022	12845	113.336
				6.93781	12615	112.317
				7.0554	12587	112.192
				7.17299	12608	112.285
				7.29058	12544	112
				7.40817	12560	112.071
				7.52576	12172	110.327
				7.64335	12164	110.291
				7.76094	12221	110.549
				7.87853	12418	111.436
				7.99612	11920	109.179
				8.11371	11921	109.183
				8.2313	11800	108.628
				8.34889	11663	107.995
				8.46648	11673	108.042
				8.58407	11534	107.396
				8.70166	11556	107.499
				8.81925	11535	107.401
				8.93684	11693	108.134
				9.05443	11559	107.513
				9.17202	11352	106.546
				9.28961	11290	106.254
				9.4072	11364	106.602
				9.52479	11063	105.181
				9.64238	11018	104.967
				9.75997	10957	104.676
				9.87756	10915	104.475
				9.99515	10792	103.885
				10.1127	10885	104.331
				10.2303	10833	104.082
				10.3479	10576	102.84
				10.4655	10724	103.557
				10.5831	10516	102.548
				10.7007	10701	103.446
				10.8183	10715	103.513
				10.9359	10603	102.971
				11.0535	10753	103.697
				11.171	10507	102.504
				11.2886	10723	103.552
				11.4062	10424	102.098
				11.5238	10445	102.201
				11.6414	10465	102.299
				11.759	10511	102.523
				11.8766	10529	102.611
				11.9942	10428	102.118
				12.1118	10262	101.302
				12.2294	10481	102.377
				12.3469	10451	102.23
				12.4645	10379	101.877
				12.5821	10141	100.703
				12.6997	10358	101.774
				12.8173	10229	101.139
				12.9349	10009	100.045
				13.0525	10019	100.095
				13.1701	10105	100.524
				13.2877	10054	100.27
				13.4053	9737	98.6762
				13.5229	9919	99.5942
				13.6404	9908	99.5389
				13.758	10080	100.399
				13.8756	9869	99.3428
				13.9932	9947	99.7347
				14.1108	9796	98.9747
				14.2284	9825	99.1211
				14.346	9784	98.9141
				14.4636	9843	99.2119
				14.5812	9875	99.373
				14.6988	9672	98.3463
				14.8163	9825	99.1211
				14.9339	9667	98.3209
				15.0515	9640	98.1835
				15.1691	9664	98.3056
				15.2867	9728	98.6306
				15.4043	9680	98.387
				15.5219	9557	97.7599
				15.6395	9602	97.9898
				15.7571	9383	96.8659
				15.8747	9409	97
				15.9922	9332	96.6023
				16.1098	9422	97.067
				16.2274	9497	97.4526
				16.345	9306	96.4676
				16.4626	9494	97.4372
				16.5802	9438	97.1494
				16.6978	9385	96.8762
				16.8154	9222	96.0312
				16.933	9322	96.5505
				17.0506	9206	95.9479
				17.1681	9219	96.0156
				17.2857	9197	95.901
				17.4033	9189	95.8593
				17.5209	9276	96.312
				17.6385	9240	96.1249
				17.7561	9126	95.5301
				17.8737	8966	94.689
				17.9913	9102	95.4044
				18.1089	8928	94.4881
				18.2264	9151	95.6609
				18.344	8975	94.7365
				18.4616	9031	95.0316
				18.5792	8866	94.1594
				18.6968	8878	94.2231
				18.8144	8812	93.8722
				18.932	8994	94.8367
				19.0496	8991	94.8209
				19.1672	8898	94.3292
				19.2848	8869	94.1754
				19.4023	8820	93.9149
				19.5199	8890	94.2868
				19.6375	8779	93.6963
				19.7551	8880	94.2338
				19.8727	8692	93.2309
				19.9903	8848	94.0638
				20.1079	8813	93.8776
				20.2255	8831	93.9734
				20.3431	8746	93.52
				20.4607	8775	93.675
				20.5783	8635	92.9247
				20.6958	8748	93.5307
				20.8134	8693	93.2363
				20.931	8607	92.7739
				21.0486	8492	92.1521
				21.1662	8861	94.1329
				21.2838	8751	93.5468
				21.4014	8559	92.5149
				21.519	8641	92.957
				21.6366	8523	92.3201
				21.7541	8450	91.9239
				21.8717	8447	91.9076
				21.9893	8511	92.2551
				22.1069	8472	92.0435
				22.2245	8503	92.2117
				22.3421	8397	91.6351
				22.4597	8444	91.8912
				22.5773	8443	91.8858
				22.6949	8517	92.2876
				22.8125	8325	91.2414
				22.9301	8421	91.766
				23.0476	8342	91.3345
				23.1652	8574	92.5959
				23.2828	8492	92.1521
				23.4004	8429	91.8096
				23.518	8453	91.9402
				23.6356	8346	91.3564
				23.7532	8328	91.2579
				23.8708	8288	91.0384
				23.9884	8515	92.2768
				24.1059	8140	90.222
				24.2235	8145	90.2497
				24.3411	8227	90.7028
				24.4587	8237	90.7579
				24.5763	8234	90.7414
				24.6939	8161	90.3383
				24.8115	8271	90.945
				24.9291	8275	90.967
				25.0467	8265	90.912
				25.1643	8152	90.2884
				25.2818	8248	90.8185
				25.3994	8108	90.0444
				25.517	7930	89.0506
				25.6346	8074	89.8554
				25.7522	8244	90.7965
				25.8698	8016	89.5321
				25.9874	8127	90.1499
				26.105	8297	91.0879
				26.2226	8056	89.7552
				26.3402	7892	88.8369
				26.4578	8122	90.1221
				26.5753	8010	89.4986
				26.6929	8132	90.1776
				26.8105	8098	89.9889
				26.9281	8073	89.8499
				27.0457	7878	88.7581
				27.1633	8018	89.5433
				27.2809	7980	89.3308
				27.3985	7878	88.7581
				27.5161	7971	89.2805
				27.6336	8038	89.6549
				27.7512	8112	90.0666
				27.8688	8034	89.6326
				27.9864	8012	89.5098
				28.104	8021	89.56
				28.2216	8089	89.9389
				28.3392	7929	89.0449
				28.4568	8039	89.6605
				28.5744	7913	88.955
				28.692	7867	88.6961
				28.8096	8077	89.8721
				28.9271	7799	88.3119
				29.0447	7880	88.7694
				29.1623	7983	89.3476
				29.2799	7906	88.9157
				29.3975	7902	88.8932
				29.5151	7946	89.1403
				29.6327	7962	89.23
				29.7503	7796	88.295
				29.8679	7781	88.21
				29.9855	7913	88.955
				30.103	7877	88.7525
				30.2206	7775	88.176
				30.3382	7827	88.4703
				30.4558	7671	87.5842
				30.5734	7807	88.3572
				30.691	7870	88.713
				30.8086	7808	88.3629
				30.9262	7878	88.7581
				31.0438	7867	88.6961
				31.1613	7709	87.8009
				31.2789	7774	88.1703
				31.3965	7804	88.3402
				31.5141	7735	87.9488
				31.6317	7717	87.8465
				31.7493	7730	87.9204
				31.8669	7623	87.3098
				31.9845	7766	88.1249
				32.1021	7675	87.6071
				32.2197	7740	87.9773
				32.3372	7798	88.3063
				32.4548	7680	87.6356
				32.5724	7691	87.6984
				32.69	7610	87.2353
				32.8076	7711	87.8123
				32.9252	7626	87.327
				33.0428	7581	87.0689
				33.1604	7717	87.8465
				33.278	7551	86.8965
				33.3956	7508	86.6487
				33.5132	7837	88.5268
				33.6307	7584	87.0862
				33.7483	7691	87.6984
				33.8659	7666	87.5557
				33.9835	7538	86.8217
				34.1011	7538	86.8217
				34.2187	7570	87.0058
				34.3363	7574	87.0287
				34.4539	7681	87.6413
				34.5715	7570	87.0058
				34.6891	7721	87.8692
				34.8066	7413	86.0988
				34.9242	7543	86.8504
				35.0418	7497	86.5852
				35.1594	7518	86.7064
				35.277	7548	86.8792
				35.3946	7612	87.2468
				35.5122	7517	86.7006
				35.6298	7473	86.4465
				35.7474	7511	86.666
				35.865	7359	85.7846
				35.9825	7553	86.908
				36.1001	7551	86.8965
				36.2177	7556	86.9253
				36.3353	7679	87.6299
				36.4529	7512	86.6718
				36.5705	7603	87.1952
				36.6881	7511	86.666
				36.8057	7365	85.8196
				36.9233	7603	87.1952
				37.0408	7551	86.8965
				37.1584	7494	86.5679
				37.276	7314	85.5219
				37.3936	7437	86.238
				37.5112	7438	86.2438
				37.6288	7566	86.9828
				37.7464	7481	86.4928
				37.864	7384	85.9302
				37.9816	7330	85.6154
				38.0992	7399	86.0174
				38.2167	7515	86.6891
				38.3343	7492	86.5563
				38.4519	7573	87.023
				38.5695	7300	85.44
				38.6871	7591	87.1264
				38.8047	7440	86.2554
				38.9223	7446	86.2902
				39.0399	7348	85.7205
				39.1575	7312	85.5102
				39.2751	7433	86.2148
				39.3927	7330	85.6154
				39.5102	7496	86.5794
				39.6278	7438	86.2438
				39.7454	7293	85.3991
				39.863	7274	85.2878
				39.9806	7496	86.5794
				40.0982	7412	86.093
				40.2158	7283	85.3405
				40.3334	7248	85.1352
				40.451	7295	85.4108
				40.5686	7169	84.67
				40.6861	7218	84.9588
				40.8037	7309	85.4927
				40.9213	7200	84.8528
				41.0389	7269	85.2584
				41.1565	7474	86.4523
				41.2741	7522	86.7295
				41.3917	7373	85.8662
				41.5093	7420	86.1394
				41.6269	7235	85.0588
				41.7445	7170	84.6758
				41.862	7217	84.9529
				41.9796	7111	84.3268
				42.0972	7204	84.8764
				42.2148	7220	84.9706
				42.3324	7126	84.4156
				42.45	7398	86.0116
				42.5676	7063	84.0417
				42.6852	7304	85.4634
				42.8028	7226	85.0059
				42.9203	7171	84.6818
				43.0379	7190	84.7939
				43.1555	7383	85.9244
				43.2731	7264	85.2291
				43.3907	7153	84.5754
				43.5083	7148	84.5459
				43.6259	7145	84.5281
				43.7435	7163	84.6345
				43.8611	7231	85.0353
				43.9787	7148	84.5459
				44.0962	7025	83.8153
				44.2138	7306	85.4751
				44.3314	7229	85.0235
				44.449	7040	83.9047
				44.5666	7067	84.0654
				44.6842	7108	84.309
				44.8018	7045	83.9345
				44.9194	7084	84.1665
				45.037	7224	84.9941
				45.1546	7093	84.2199
				45.2722	7137	84.4808
				45.3897	7112	84.3327
				45.5073	7047	83.9464
				45.6249	7121	84.386
				45.7425	7195	84.8234
				45.8601	7168	84.664
				45.9777	6982	83.5584
				46.0953	7159	84.6109
				46.2129	7002	83.6779
				46.3305	7155	84.5872
				46.4481	7242	85.0999
				46.5656	6990	83.6062
				46.6832	7081	84.1487
				46.8008	7072	84.0952
				46.9184	7096	84.2378
				47.036	7047	83.9464
				47.1536	6923	83.2046
				47.2712	7097	84.2437
				47.3888	6899	83.0602
				47.5064	6999	83.66
				47.624	7165	84.6463
				47.7415	7093	84.2199
				47.8591	7085	84.1724
				47.9767	6963	83.4446
				48.0943	7126	84.4156
				48.2119	7036	83.8809
				48.3295	7113	84.3386
				48.4471	7030	83.8451
				48.5647	7054	83.9881
				48.6823	7066	84.0595
				48.7998	7000	83.666
				48.9174	7046	83.9405
				49.035	6869	82.8794
				49.1526	7113	84.3386
				49.2702	7144	84.5222
				49.3878	6882	82.9578
				49.5054	6986	83.5823
				49.623	7199	84.8469
				49.7406	6902	83.0783
				49.8582	6972	83.4985
				49.9757	6880	82.9458
				50.0933	6984	83.5703
				50.2109	7079	84.1368
				50.3285	6925	83.2166
				50.4461	7020	83.7854
				50.5637	7053	83.9821
				50.6813	7119	84.3742
				50.7989	7001	83.672
				50.9165	7059	84.0179
				51.0341	6971	83.4925
				51.1516	7051	83.9702
				51.2692	6909	83.1204
				51.3868	6917	83.1685
				51.5044	6933	83.2646
				51.622	6986	83.5823
				51.7396	7046	83.9405
				51.8572	7058	84.0119
				51.9748	6906	83.1024
				52.0924	7059	84.0179
				52.21	6937	83.2887
				52.3276	6886	82.9819
				52.4451	6936	83.2827
				52.5627	6817	82.5651
				52.6803	6965	83.4566
				52.7979	6951	83.3727
				52.9155	6991	83.6122
				53.0331	6807	82.5045
				53.1507	6990	83.6062
				53.2683	6923	83.2046
				53.3859	6977	83.5284
				53.5035	6850	82.7647
				53.621	6864	82.8493
				53.7386	7032	83.857
				53.8562	6902	83.0783
				53.9738	6920	83.1865
				54.0914	6871	82.8915
				54.209	7006	83.7018
				54.3266	6903	83.0843
				54.4442	7063	84.0417
				54.5618	6980	83.5464
				54.6793	7009	83.7198
				54.7969	6904	83.0903
				54.9145	6952	83.3786
				55.0321	6968	83.4745
				55.1497	7083	84.1606
				55.2673	6958	83.4146
				55.3849	6816	82.5591
				55.5025	7034	83.8689
				55.6201	7116	84.3564
				55.7377	6887	82.9879
				55.8552	6921	83.1925
				55.9728	6940	83.3067
				56.0904	6985	83.5763
				56.208	6981	83.5524
				56.3256	7044	83.9285
				56.4432	6883	82.9638
				56.5608	6933	83.2646
				56.6784	6962	83.4386
				56.796	7001	83.672
				56.9136	6900	83.0662
				57.0311	6911	83.1324
				57.1487	6909	83.1204
				57.2663	7026	83.8212
				57.3839	7048	83.9524
				57.5015	6997	83.6481
				57.6191	6921	83.1925
				57.7367	6954	83.3906
				57.8543	7014	83.7496
				57.9719	7052	83.9762
				58.0895	6994	83.6301
				58.2071	6889	83
				58.3246	7004	83.6899
				58.4422	7052	83.9762
				58.5598	7133	84.4571
				58.6774	6991	83.6122
				58.795	7022	83.7974
				58.9126	7238	85.0764
				59.0302	7107	84.303
				59.1478	7014	83.7496
				59.2654	7165	84.6463
				59.383	7165	84.6463
				59.5005	6931	83.2526
				59.6181	7180	84.7349
				59.7357	6829	82.6378
				59.8533	6985	83.5763
				59.9709	7006	83.7018
				60.0885	7033	83.863
				60.2061	7046	83.9405
				60.3237	7078	84.1308
				60.4413	7001	83.672
				60.5588	7056	84
				60.6764	6972	83.4985
				60.794	6951	83.3727
				60.9116	7053	83.9821
				61.0292	7112	84.3327
				61.1468	7046	83.9405
				61.2644	7027	83.8272
				61.382	7094	84.2259
				61.4996	6939	83.3007
				61.6172	7073	84.1011
				61.7347	7117	84.3623
				61.8523	7081	84.1487
				61.9699	7032	83.857
				62.0875	7084	84.1665
				62.2051	7024	83.8093
				62.3227	6955	83.3966
				62.4403	7256	85.1822
				62.5579	7108	84.309
				62.6755	7088	84.1903
				62.7931	7092	84.214
				62.9106	7221	84.9765
				63.0282	7233	85.047
				63.1458	7182	84.7467
				63.2634	7192	84.8057
				63.381	7133	84.4571
				63.4986	7210	84.9117
				63.6162	7124	84.4038
				63.7338	7297	85.4225
				63.8514	7113	84.3386
				63.969	7216	84.947
				64.0866	7242	85.0999
				64.2041	7044	83.9285
				64.3217	7272	85.276
				64.4393	7397	86.0058
				64.5569	7229	85.0235
				64.6745	7231	85.0353
				64.7921	7102	84.2734
				64.9097	7248	85.1352
				65.0273	7248	85.1352
				65.1449	7357	85.773
				65.2625	7183	84.7526
				65.38	7296	85.4166
				65.4976	7299	85.4342
				65.6152	7188	84.7821
				65.7328	7383	85.9244
				65.8504	7224	84.9941
				65.968	7267	85.2467
				66.0856	7196	84.8292
				66.2032	7343	85.6913
				66.3208	7353	85.7496
				66.4383	7354	85.7555
				66.5559	7478	86.4754
				66.6735	7298	85.4283
				66.7911	7399	86.0174
				66.9087	7412	86.093
				67.0263	7402	86.0349
				67.1439	7318	85.5453
				67.2615	7503	86.6199
				67.3791	7395	85.9942
				67.4967	7319	85.5512
				67.6142	7385	85.936
				67.7318	7483	86.5043
				67.8494	7400	86.0233
				67.967	7612	87.2468
				68.0846	7443	86.2728
				68.2022	7439	86.2496
				68.3198	7683	87.6527
				68.4374	7318	85.5453
				68.555	7618	87.2811
				68.6726	7384	85.9302
				68.7901	7572	87.0172
				68.9077	7557	86.931
				69.0253	7567	86.9885
				69.1429	7429	86.1916
				69.2605	7591	87.1264
				69.3781	7435	86.2264
				69.4957	7692	87.704
				69.6133	7594	87.1436
				69.7309	7542	86.8447
				69.8485	7632	87.3613
				69.966	7730	87.9204
				70.0836	7687	87.6755
				70.2012	7893	88.8426
				70.3188	7794	88.2836
				70.4364	7748	88.0227
				70.554	7861	88.6623
				70.6716	7888	88.8144
				70.7892	7709	87.8009
				70.9068	7739	87.9716
				71.0244	7984	89.3532
				71.1419	7827	88.4703
				71.2595	7970	89.2749
				71.3771	8053	89.7385
				71.4947	8250	90.8295
				71.6123	8566	92.5527
				71.7299	8630	92.8978
				71.8475	9052	95.142
				71.9651	9903	99.5138
				72.0827	11961	109.366
				72.2003	15466	124.362
				72.3179	21144	145.41
				72.4354	28215	167.973
				72.553	35158	187.505
				72.6706	39047	197.603
				72.7882	38412	195.99
				72.9058	32370	179.917
				73.0234	24803	157.49
				73.141	17860	133.641
				73.2586	13283	115.252
				73.3762	10420	102.078
				73.4938	9268	96.2704
				73.6113	8664	93.0806
				73.7289	8939	94.5463
				73.8465	8867	94.1647
				73.9641	9431	97.1133
				74.0817	10583	102.874
				74.1993	13465	116.039
				74.3169	18647	136.554
				74.4345	27317	165.279
				74.5521	39859	199.647
				74.6697	52860	229.913
				74.7872	63294	251.583
				74.9048	65628	256.18
				75.0224	58169	241.183
				75.14	45072	212.302
				75.2576	30979	176.009
				75.3752	20007	141.446
				75.4928	13517	116.263
				75.6104	10046	100.23
				75.728	8768	93.6376
				75.8456	8084	89.9111
				75.9631	7831	88.4929
				76.0807	7446	86.2902
				76.1983	7331	85.6213
				76.3159	7267	85.2467
				76.4335	7115	84.3505
				76.5511	6918	83.1745
				76.6687	6950	83.3667
				76.7863	7072	84.0952
				76.9039	6906	83.1024
				77.0215	7011	83.7317
				77.139	7049	83.9583
				77.2566	6993	83.6242
				77.3742	6883	82.9638
				77.4918	7109	84.3149
				77.6094	6821	82.5893
				77.727	6924	83.2106
				77.8446	6910	83.1264
				77.9622	6792	82.4136
				78.0798	6913	83.1445
				78.1974	6806	82.4985
				78.3149	6940	83.3067
				78.4325	6818	82.5712
				78.5501	6825	82.6136
				78.6677	6862	82.8372
				78.7853	6967	83.4686
				78.9029	6926	83.2226
				79.0205	6879	82.9397
				79.1381	6848	82.7526
				79.2557	6900	83.0662
				79.3732	6922	83.1986
				79.4908	6909	83.1204
				79.6084	6937	83.2887
				79.726	6799	82.4561
				79.8436	6910	83.1264
				79.9612	6694	81.8169
				80.0788	6874	82.9096
				80.1964	6718	81.9634
				80.314	6902	83.0783
				80.4316	6912	83.1384
				80.5492	6895	83.0361
				80.6667	6756	82.1949
				80.7843	6915	83.1565
				80.9019	6907	83.1084
				81.0195	6952	83.3786
				81.1371	6983	83.5644
				81.2547	6813	82.5409
				81.3723	6814	82.547
				81.4899	6883	82.9638
				81.6075	6873	82.9036
				81.7251	6783	82.359
				81.8427	7041	83.9107
				81.9602	6910	83.1264
				82.0778	6952	83.3786
				82.1954	6914	83.1505
				82.313	6992	83.6182
				82.4306	6881	82.9518
				82.5482	7056	84
				82.6658	6902	83.0783
				82.7834	6944	83.3307
				82.901	7215	84.9412
				83.0186	7069	84.0773
				83.1361	7145	84.5281
				83.2537	7285	85.3522
				83.3713	7447	86.296
				83.4889	7674	87.6014
				83.6065	8042	89.6772
				83.7241	8573	92.5905
				83.8417	9729	98.6357
				83.9593	11750	108.397
				84.0769	14363	119.846
				84.1945	17511	132.329
				84.312	20299	142.475
				84.4296	23610	153.655
				84.5472	25920	160.997
				84.6648	27798	166.727
				84.7824	28687	169.372
				84.9	27248	165.07
				85.0176	23820	154.337
				85.1352	19149	138.38
				85.2528	14761	121.495
				85.3704	11441	106.963
				85.4879	9276	96.312
				85.6055	8421	91.766
				85.7231	7569	87
				85.8407	7493	86.5621
				85.9583	7345	85.703
				86.0759	7286	85.3581
				86.1935	7028	83.8332
				86.3111	7086	84.1784
				86.4287	7222	84.9823
				86.5463	7766	88.1249
				86.6638	8475	92.0598
				86.7814	9636	98.1631
				86.899	11070	105.214
				87.0166	12486	111.741
				87.1342	13876	117.796
				87.2518	14284	119.516
				87.3694	13722	117.141
				87.487	12545	112.004
				87.6046	10928	104.537
				87.7221	9680	98.387
				87.8397	8762	93.6056
				87.9573	7957	89.202
				88.0749	7325	85.5862
				88.1925	7068	84.0714
				88.3101	6748	82.1462
				88.4277	6624	81.388
				88.5453	6424	80.1499
				88.6629	6429	80.181
				88.7805	6366	79.7872
				88.898	6465	80.4052
				89.0156	6327	79.5424
				89.1332	6381	79.8812
				89.2508	6379	79.8686
				89.3684	6446	80.287
				89.486	6377	79.8561
				89.6036	6348	79.6743
				89.7212	6328	79.5487
				89.8388	6418	80.1124
				89.9564	6397	79.9813
				90.0739	6479	80.4922
				90.1915	6377	79.8561
				90.3091	6384	79.8999
				90.4267	6422	80.1374
				90.5443	6464	80.399
				90.6619	6320	79.4984
				90.7795	6411	80.0687
				90.8971	6347	79.6681
				91.0147	6212	78.8162
				91.1323	6419	80.1187
				91.2498	6393	79.9562
				91.3674	6405	80.0312
				91.485	6330	79.5613
				91.6026	6235	78.962
				91.7202	6326	79.5362
				91.8378	6636	81.4617
				91.9554	6406	80.0375
				92.073	6343	79.6429
				92.1906	6304	79.3977
				92.3082	6372	79.8248
				92.4257	6377	79.8561
				92.5433	6336	79.599
				92.6609	6470	80.4363
				92.7785	6496	80.5978
				92.8961	6516	80.7217
				93.0137	6468	80.4239
				93.1313	6384	79.8999
				93.2489	6409	80.0562
				93.3665	6388	79.925
				93.4841	6241	79
				93.6017	6346	79.6618
				93.7192	6383	79.8937
				93.8368	6321	79.5047
				93.9544	6405	80.0312
				94.072	6298	79.3599
				94.1896	6269	79.177
				94.3072	6321	79.5047
				94.4248	6232	78.943
				94.5424	6396	79.975
				94.66	6282	79.2591
				94.7776	6303	79.3914
				94.8951	6443	80.2683
				95.0127	6488	80.5481
				95.1303	6423	80.1436
				95.2479	6166	78.5239
				95.3655	6422	80.1374
				95.4831	6423	80.1436
				95.6007	6266	79.1581
				95.7183	6239	78.9873
				95.8359	6414	80.0875
				95.9535	6408	80.05
				96.071	6275	79.2149
				96.1886	6265	79.1518
				96.3062	6359	79.7433
				96.4238	6317	79.4796
				96.5414	6376	79.8499
				96.659	6237	78.9747
				96.7766	6372	79.8248
				96.8942	6350	79.6869
				97.0118	6253	79.0759
				97.1294	6357	79.7308
				97.2469	6432	80.1997
				97.3645	6386	79.9125
				97.4821	6418	80.1124
				97.5997	6351	79.6932
				97.7173	6334	79.5864
				97.8349	6427	80.1686
				97.9525	6287	79.2906
				98.0701	6341	79.6304
				98.1877	6292	79.3221
				98.3053	6391	79.9437
				98.4228	6381	79.8812
				98.5404	6460	80.3741
				98.658	6261	79.1265
				98.7756	6460	80.3741
				98.8932	6486	80.5357
				99.0108	6310	79.4355
				99.1284	6198	78.7274
				99.246	6281	79.2528
				99.3636	6388	79.925
				99.4811	6277	79.2275
				99.5987	6155	78.4538
				99.7163	6413	80.0812
				99.8339	6329	79.555
				99.9515	6372	79.8248
				100.069	6229	78.924
				100.187	6244	79.019
				100.304	6270	79.1833
				100.422	6271	79.1897
				100.539	6172	78.5621
				100.657	6278	79.2338
				100.775	6271	79.1897
				100.892	6379	79.8686
				101.01	6374	79.8373
				101.127	6271	79.1897
				101.245	6301	79.3788
				101.363	6408	80.05
				101.48	6187	78.6575
				101.598	6433	80.206
				101.715	6284	79.2717
				101.833	6359	79.7433
				101.951	6337	79.6053
				102.068	6455	80.343
				102.186	6159	78.4793
				102.303	6397	79.9813
				102.421	6439	80.2434
				102.538	6360	79.7496
				102.656	6357	79.7308
				102.774	6424	80.1499
				102.891	6241	79
				103.009	6273	79.2023
				103.126	6219	78.8606
				103.244	6416	80.0999
				103.362	6317	79.4796
				103.479	6240	78.9937
				103.597	6364	79.7747
				103.714	6245	79.0253
				103.832	6301	79.3788
				103.95	6338	79.6116
				104.067	6281	79.2528
				104.185	6374	79.8373
				104.302	6249	79.0506
				104.42	6174	78.5748
				104.538	6197	78.721
				104.655	6353	79.7057
				104.773	6256	79.0949
				104.89	6358	79.7371
				105.008	6271	79.1897
				105.125	6282	79.2591
				105.243	6256	79.0949
				105.361	6109	78.1601
				105.478	6404	80.025
				105.596	6269	79.177
				105.713	6275	79.2149
				105.831	6187	78.6575
				105.949	6165	78.5175
				106.066	6238	78.981
				106.184	6266	79.1581
				106.301	6265	79.1518
				106.419	6309	79.4292
				106.537	6194	78.702
				106.654	6361	79.7559
				106.772	6251	79.0633
				106.889	6357	79.7308
				107.007	6332	79.5739
				107.124	6264	79.1454
				107.242	6166	78.5239
				107.36	6258	79.1075
				107.477	6259	79.1138
				107.595	6131	78.3007
				107.712	6320	79.4984
				107.83	6342	79.6367
				107.948	6360	79.7496
				108.065	6318	79.4858
				108.183	6391	79.9437
				108.3	6299	79.3662
				108.418	6267	79.1644
				108.536	6241	79
				108.653	6311	79.4418
				108.771	6263	79.1391
				108.888	6320	79.4984
				109.006	6195	78.7083
				109.124	6330	79.5613
				109.241	6328	79.5487
				109.359	6449	80.3057
				109.476	6285	79.278
				109.594	6372	79.8248
				109.711	6251	79.0633
				109.829	6330	79.5613
				109.947	6360	79.7496
				110.064	6312	79.4481
				110.182	6325	79.5299
				110.299	6199	78.7337
				110.417	6336	79.599
				110.535	6322	79.511
				110.652	6287	79.2906
				110.77	6298	79.3599
				110.887	6278	79.2338
				111.005	6399	79.9938
				111.123	6356	79.7245
				111.24	6399	79.9938
				111.358	6276	79.2212
				111.475	6460	80.3741
				111.593	6218	78.8543
				111.711	6308	79.4229
				111.828	6477	80.4798
				111.946	6220	78.867
				112.063	6285	79.278
				112.181	6414	80.0875
				112.298	6235	78.962
				112.416	6223	78.886
				112.534	6173	78.5684
				112.651	6260	79.1202
				112.769	6452	80.3243
				112.886	6268	79.1707
				113.004	6313	79.4544
				113.122	6287	79.2906
				113.239	6347	79.6681
				113.357	6339	79.6178
				113.474	6370	79.8123
				113.592	6229	78.924
				113.71	6061	77.8524
				113.827	6370	79.8123
				113.945	6353	79.7057
				114.062	6348	79.6743
				114.18	6238	78.981
				114.297	6471	80.4425
				114.415	6332	79.5739
				114.533	6292	79.3221
				114.65	6288	79.2969
				114.768	6400	80
				114.885	6240	78.9937
				115.003	6268	79.1707
				115.121	6427	80.1686
				115.238	6342	79.6367
				115.356	6340	79.6241
				115.473	6404	80.025
				115.591	6336	79.599
				115.709	6360	79.7496
				115.826	6128	78.2815
				115.944	6196	78.7147
				116.061	6423	80.1436
				116.179	6327	79.5424
				116.297	6450	80.3119
				116.414	6332	79.5739
				116.532	6214	78.8289
				116.649	6456	80.3492
				116.767	6518	80.7341
				116.884	6071	77.9166
				117.002	6211	78.8099
				117.12	6373	79.8311
				117.237	6272	79.196
				117.355	6256	79.0949
				117.472	6455	80.343
				117.59	6356	79.7245
				117.708	6327	79.5424
				117.825	6292	79.3221
				117.943	6325	79.5299
				118.06	6325	79.5299
				118.178	6459	80.3679
				118.296	6443	80.2683
				118.413	6285	79.278
				118.531	6434	80.2122
				118.648	6410	80.0625
				118.766	6405	80.0312
				118.883	6314	79.4607
				119.001	6321	79.5047
				119.119	6231	78.9367
				119.236	6255	79.0886
				119.354	6422	80.1374
				119.471	6394	79.9625
				119.589	6422	80.1374
				119.707	6399	79.9938
				119.824	6336	79.599
				119.942	6258	79.1075
				120.059	6227	78.9113
				120.177	6490	80.5605
				120.295	6306	79.4103
				120.412	6393	79.9562
				120.53	6409	80.0562
				120.647	6490	80.5605
				120.765	6597	81.2219
				120.883	6699	81.8474
				121	6772	82.2922
				121.118	7571	87.0115
				121.235	9254	96.1977
				121.353	12525	111.915
				121.47	18424	135.735
				121.588	27514	165.873
				121.706	38093	195.174
				121.823	47792	218.614
				121.941	52404	228.919
				122.058	50417	224.537
				122.176	42111	205.21
				122.294	31369	177.113
				122.411	21321	146.017
				122.529	13850	117.686
				122.646	9407	96.9897
				122.764	7649	87.4586
				122.882	6728	82.0244
				122.999	6515	80.7155
				123.117	6253	79.0759
				123.234	6232	78.943
				123.352	6019	77.5822
				123.47	6069	77.9038
				123.587	6075	77.9423
				123.705	6026	77.6273
				123.822	6096	78.0769
				123.94	6099	78.0961
				124.057	6031	77.6595
				124.175	5980	77.3305
				124.293	6005	77.4919
				124.41	6010	77.5242
				124.528	6185	78.6448
				124.645	5982	77.3434
				124.763	5990	77.3951
				124.881	5954	77.1622
				124.998	5949	77.1298
				125.116	5948	77.1233
				125.233	6046	77.756
				125.351	6061	77.8524
				125.469	6035	77.6853
				125.586	6020	77.5887
				125.704	6037	77.6981
				125.821	6062	77.8589
				125.939	6164	78.5112
				126.056	6125	78.2624
				126.174	5821	76.2955
				126.292	6081	77.9808
				126.409	5950	77.1362
				126.527	5973	77.2852
				126.644	5949	77.1298
				126.762	6090	78.0384
				126.88	5981	77.3369
				126.997	5999	77.4532
				127.115	5967	77.2464
				127.232	6094	78.0641
				127.35	6038	77.7046
				127.468	6006	77.4984
				127.585	5979	77.324
				127.703	6215	78.8353
				127.82	5928	76.9935
				127.938	5993	77.4145
				128.056	6103	78.1217
				128.173	6003	77.479
				128.291	6281	79.2528
				128.408	6137	78.339
				128.526	5911	76.883
				128.643	6025	77.6209
				128.761	6133	78.3135
				128.879	6081	77.9808
				128.996	6038	77.7046
				129.114	6035	77.6853
				129.231	6017	77.5693
				129.349	6054	77.8075
				129.467	5883	76.7007
				129.584	6023	77.608
				129.702	6059	77.8396
				129.819	6047	77.7625
				129.937	6109	78.1601
				130.055	5989	77.3886
				130.172	6135	78.3262
				130.29	6130	78.2943
				130.407	6074	77.9359
				130.525	6080	77.9744
				130.643	6137	78.339
				130.76	6094	78.0641
				130.878	6016	77.5629
				130.995	6013	77.5435
				131.113	6002	77.4726
				131.23	6073	77.9295
				131.348	6021	77.5951
				131.466	6014	77.55
				131.583	6073	77.9295
				131.701	6010	77.5242
				131.818	6071	77.9166
				131.936	6176	78.5875
				132.054	6001	77.4661
				132.171	6010	77.5242
				132.289	6117	78.2113
				132.406	6060	77.846
				132.524	6046	77.756
				132.642	5983	77.3499
				132.759	6031	77.6595
				132.877	5912	76.8895
				132.994	6089	78.032
				133.112	6086	78.0128
				133.229	6165	78.5175
				133.347	6034	77.6788
				133.465	6070	77.9102
				133.582	5953	77.1557
				133.7	5924	76.9675
				133.817	6122	78.2432
				133.935	6043	77.7367
				134.053	6101	78.1089
				134.17	5908	76.8635
				134.288	6085	78.0064
				134.405	6067	77.891
				134.523	5924	76.9675
				134.641	5977	77.3111
				134.758	5993	77.4145
				134.876	6092	78.0513
				134.993	6055	77.8139
				135.111	5937	77.0519
				135.229	6027	77.6338
				135.346	6242	79.0063
				135.464	6087	78.0192
				135.581	6352	79.6994
				135.699	6581	81.1234
				135.816	7001	83.672
				135.934	7944	89.1291
				136.052	9135	95.5772
				136.169	10263	101.306
				136.287	11361	106.588
				136.404	11584	107.629
				136.522	11231	105.976
				136.64	10041	100.205
				136.757	8687	93.2041
				136.875	7639	87.4014
				136.992	6925	83.2166
				137.11	6437	80.2309
				137.228	6197	78.721
				137.345	6013	77.5435
				137.463	5925	76.974
				137.58	6066	77.8845
				137.698	5973	77.2852
				137.815	5984	77.3563
				137.933	6050	77.7818
				138.051	6040	77.7174
				138.168	5935	77.0389
				138.286	5872	76.629
				138.403	6036	77.6917
				138.521	6017	77.5693
				138.639	6032	77.6659
				138.756	5930	77.0065
				138.874	5900	76.8115
				138.991	5920	76.9415
				139.109	5890	76.7463
				139.227	6103	78.1217
				139.344	5984	77.3563
				139.462	6042	77.7303
				139.579	6019	77.5822
				139.697	6039	77.711
				139.815	5947	77.1168
				139.932	6144	78.3837
				140.05	6079	77.9679
				140.167	6081	77.9808
				140.285	6037	77.6981
				140.402	5991	77.4016
				140.52	6032	77.6659
				140.638	6054	77.8075
				140.755	6003	77.479
				140.873	5946	77.1103
				140.99	6036	77.6917
				141.108	5945	77.1038
				141.226	5902	76.8245
				141.343	6047	77.7625
				141.461	6012	77.5371
				141.578	6014	77.55
				141.696	6184	78.6384
				141.814	5958	77.1881
				141.931	5892	76.7594
				142.049	6126	78.2688
				142.166	5936	77.0454
				142.284	5935	77.0389
				142.401	6142	78.3709
				142.519	6057	77.8267
				142.637	6025	77.6209
				142.754	5949	77.1298
				142.872	6130	78.2943
				142.989	5984	77.3563
				143.107	5999	77.4532
				143.225	5951	77.1427
				143.342	6021	77.5951
				143.46	5997	77.4403
				143.577	5964	77.2269
				143.695	6043	77.7367
				143.813	6048	77.7689
				143.93	6019	77.5822
				144.048	6013	77.5435
				144.165	6013	77.5435
				144.283	5919	76.935
				144.401	5912	76.8895
				144.518	5999	77.4532
				144.636	5941	77.0779
				144.753	5926	76.9805
				144.871	5886	76.7203
				144.988	5950	77.1362
				145.106	5932	77.0195
				145.224	6062	77.8589
				145.341	5987	77.3757
				145.459	5848	76.4722
				145.576	5930	77.0065
				145.694	5993	77.4145
				145.812	6016	77.5629
				145.929	6093	78.0577
				146.047	6029	77.6466
				146.164	5859	76.5441
				146.282	5861	76.5572
				146.4	5896	76.7854
				146.517	5949	77.1298
				146.635	5930	77.0065
				146.752	5777	76.0066
				146.87	5987	77.3757
				146.988	6017	77.5693
				147.105	5923	76.961
				147.223	6116	78.2049
				147.34	6012	77.5371
				147.458	5980	77.3305
				147.575	6043	77.7367
				147.693	6151	78.4283
				147.811	5786	76.0658
				147.928	5898	76.7984
				148.046	5973	77.2852
				148.163	6046	77.756
				148.281	6025	77.6209
				148.399	5891	76.7528
				148.516	5914	76.9025
				148.634	5882	76.6942
				148.751	5978	77.3175
				148.869	5834	76.3806
				148.987	6078	77.9615
				149.104	5978	77.3175
				149.222	5987	77.3757
				149.339	5749	75.8222
				149.457	6098	78.0897
				149.574	6019	77.5822
				149.692	5878	76.6681
				149.81	5954	77.1622
				149.927	6024	77.6144
				150.045	5935	77.0389
				150.162	5954	77.1622
				150.28	6056	77.8203
				150.398	6005	77.4919
				150.515	6025	77.6209
				150.633	5880	76.6812
				150.75	5847	76.4657
				150.868	5955	77.1686
				150.986	6206	78.7782
				151.103	5890	76.7463
				151.221	5972	77.2787
				151.338	6023	77.608
				151.456	6051	77.7882
				151.574	5970	77.2658
				151.691	5930	77.0065
				151.809	6003	77.479
				151.926	5994	77.4209
				152.044	6009	77.5177
				152.161	5935	77.0389
				152.279	5920	76.9415
				152.397	5872	76.629
				152.514	5849	76.4788
				152.632	5968	77.2528
				152.749	5915	76.909
				152.867	6008	77.5113
				152.985	5879	76.6746
				153.102	5833	76.3741
				153.22	5852	76.4984
				153.337	6072	77.923
				153.455	6113	78.1857
				153.573	5834	76.3806
				153.69	5936	77.0454
				153.808	5986	77.3692
				153.925	6073	77.9295
				154.043	6000	77.4597
				154.161	6017	77.5693
				154.278	5966	77.2399
				154.396	5941	77.0779
				154.513	5985	77.3628
				154.631	5875	76.6486
				154.748	5881	76.6877
				154.866	5953	77.1557
				154.984	5883	76.7007
				155.101	6035	77.6853
				155.219	5986	77.3692
				155.336	5951	77.1427
				155.454	5923	76.961
				155.572	5976	77.3046
				155.689	5985	77.3628
				155.807	5812	76.2365
				155.924	5870	76.6159
				156.042	5975	77.2981
				156.16	5894	76.7724
				156.277	5897	76.7919
				156.395	6044	77.7432
				156.512	5779	76.0197
				156.63	6056	77.8203
				156.747	5945	77.1038
				156.865	5932	77.0195
				156.983	5906	76.8505
				157.1	6027	77.6338
				157.218	5957	77.1816
				157.335	5958	77.1881
				157.453	5974	77.2917
				157.571	5905	76.844
				157.688	5913	76.896
				157.806	6028	77.6402
				157.923	5954	77.1622
				158.041	5976	77.3046
				158.159	5940	77.0714
				158.276	5936	77.0454
				158.394	5926	76.9805
				158.511	6085	78.0064
				158.629	5946	77.1103
				158.747	5977	77.3111
				158.864	5929	77
				158.982	5975	77.2981
				159.099	5880	76.6812
				159.217	5970	77.2658
				159.334	5914	76.9025
				159.452	5998	77.4468
				159.57	6051	77.7882
				159.687	6061	77.8524
				159.805	6107	78.1473
				159.922	5836	76.3937
				160.04	5931	77.013
				160.158	5927	76.987
				160.275	6016	77.5629
				160.393	5958	77.1881
				160.51	6020	77.5887
				160.628	5834	76.3806
				160.746	6084	78
				160.863	6119	78.224
				160.981	6045	77.7496
				161.098	5941	77.0779
				161.216	5950	77.1362
				161.333	6025	77.6209
				161.451	5892	76.7594
				161.569	5912	76.8895
				161.686	5870	76.6159
				161.804	5960	77.201
				161.921	6058	77.8332
				162.039	5758	75.8815
				162.157	6062	77.8589
				162.274	6032	77.6659
				162.392	6168	78.5366
				162.509	5788	76.0789
				162.627	5853	76.5049
				162.745	5927	76.987
				162.862	5946	77.1103
				162.98	5903	76.831
				163.097	5903	76.831
				163.215	5924	76.9675
				163.333	6068	77.8974
				163.45	5935	77.0389
				163.568	5889	76.7398
				163.685	5930	77.0065
				163.803	5870	76.6159
				163.92	5911	76.883
				164.038	5950	77.1362
				164.156	5895	76.7789
				164.273	5894	76.7724
				164.391	5940	77.0714
				164.508	6005	77.4919
				164.626	5902	76.8245
				164.744	6048	77.7689
				164.861	5908	76.8635
				164.979	5931	77.013
				165.096	5821	76.2955
				165.214	5941	77.0779
				165.332	6029	77.6466
				165.449	6084	78
				165.567	5887	76.7268
				165.684	5827	76.3348
				165.802	5855	76.518
				165.919	5888	76.7333
				166.037	6081	77.9808
				166.155	5912	76.8895
				166.272	5959	77.1946
				166.39	5980	77.3305
				166.507	6001	77.4661
				166.625	6090	78.0384
				166.743	6030	77.6531
				166.86	6061	77.8524
				166.978	5993	77.4145
				167.095	5838	76.4068
				167.213	5921	76.948
				167.331	5870	76.6159
				167.448	6067	77.891
				167.566	5945	77.1038
				167.683	6138	78.3454
				167.801	5951	77.1427
				167.919	6076	77.9487
				168.036	6029	77.6466
				168.154	5985	77.3628
				168.271	5879	76.6746
				168.389	5992	77.408
				168.506	5919	76.935
				168.624	6014	77.55
				168.742	6035	77.6853
				168.859	5922	76.9545
				168.977	6173	78.5684
				169.094	6072	77.923
				169.212	6211	78.8099
				169.33	5914	76.9025
				169.447	5982	77.3434
				169.565	6065	77.8781
				169.682	6207	78.7845
				169.8	6035	77.6853
				169.918	6012	77.5371
				170.035	6030	77.6531
				170.153	6023	77.608
				170.27	6060	77.846
				170.388	6146	78.3964
				170.506	6156	78.4602
				170.623	6257	79.1012
				170.741	6141	78.3645
				170.858	6142	78.3709
				170.976	6201	78.7464
				171.093	6099	78.0961
				171.211	6038	77.7046
				171.329	6242	79.0063
				171.446	6396	79.975
				171.564	6245	79.0253
				171.681	6194	78.702
				171.799	6343	79.6429
				171.917	6073	77.9295
				172.034	6113	78.1857
				172.152	6347	79.6681
				172.269	6292	79.3221
				172.387	6262	79.1328
				172.505	6232	78.943
				172.622	6273	79.2023
				172.74	6208	78.7909
				172.857	6320	79.4984
				172.975	6223	78.886
				173.092	6101	78.1089
				173.21	6235	78.962
				173.328	6191	78.6829
				173.445	6015	77.5564
				173.563	6068	77.8974
				173.68	6322	79.511
				173.798	6231	78.9367
				173.916	6193	78.6956
				174.033	6304	79.3977
				174.151	6364	79.7747
				174.268	6338	79.6116
				174.386	6281	79.2528
				174.504	6361	79.7559
				174.621	6365	79.781
				174.739	6324	79.5236
				174.856	6271	79.1897
				174.974	6187	78.6575
				175.092	6205	78.7718
				175.209	6242	79.0063
				175.327	6254	79.0822
				175.444	6263	79.1391
				175.562	6291	79.3158
				175.679	6176	78.5875
				175.797	6234	78.9557
				175.915	6138	78.3454
				176.032	6335	79.5927
				176.15	6227	78.9113
				176.267	6221	78.8733
				176.385	6266	79.1581
				176.503	6133	78.3135
				176.62	6229	78.924
				176.738	6080	77.9744
				176.855	6179	78.6066
				176.973	6301	79.3788
				177.091	6313	79.4544
				177.208	6273	79.2023
				177.326	6165	78.5175
				177.443	6342	79.6367
				177.561	6326	79.5362
				177.679	6309	79.4292
				177.796	6263	79.1391
				177.914	6165	78.5175
				178.031	6157	78.4665
				178.149	6300	79.3725
				178.266	6163	78.5048
				178.384	6283	79.2654
				178.502	6199	78.7337
				178.619	6201	78.7464
				178.737	6210	78.8036
				178.854	6273	79.2023
				178.972	6234	78.9557
				179.09	6297	79.3536
				179.207	6286	79.2843
				179.325	6246	79.0316
				179.442	6234	78.9557
				179.56	6218	78.8543
				179.678	6188	78.6638
				179.795	6225	78.8987
				179.913	6096	78.0769
				180.03	6273	79.2023
				180.148	6202	78.7528
				180.265	6161	78.492
				180.383	6117	78.2113
				180.501	6213	78.8226
				180.618	6237	78.9747
				180.736	6120	78.2304
				180.853	6433	80.206
				180.971	6318	79.4858
				181.089	6233	78.9493
				181.206	6255	79.0886
				181.324	6143	78.3773
				181.441	6284	79.2717
				181.559	6242	79.0063
				181.677	6142	78.3709
				181.794	6203	78.7591
				181.912	6168	78.5366
				182.029	6221	78.8733
				182.147	6170	78.5494
				182.265	6077	77.9551
				182.382	6276	79.2212
				182.5	6201	78.7464
				182.617	6212	78.8162
				182.735	6217	78.8479
				182.852	6403	80.0187
				182.97	6272	79.196
				183.088	6322	79.511
				183.205	6215	78.8353
				183.323	6153	78.4411
				183.44	6231	78.9367
				183.558	6162	78.4984
				183.676	6193	78.6956
				183.793	6163	78.5048
				183.911	6177	78.5939
				184.028	6185	78.6448
				184.146	6150	78.4219
				184.264	6192	78.6893
				184.381	6153	78.4411
				184.499	6341	79.6304
				184.616	6218	78.8543
				184.734	6230	78.9304
				184.851	6177	78.5939
				184.969	6147	78.4028
				185.087	6269	79.177
				185.204	6238	78.981
				185.322	6313	79.4544
				185.439	6205	78.7718
				185.557	6248	79.0443
				185.675	6245	79.0253
				185.792	6263	79.1391
				185.91	6319	79.4921
				186.027	6284	79.2717
				186.145	6188	78.6638
				186.263	6238	78.981
				186.38	6260	79.1202
				186.498	6255	79.0886
				186.615	6117	78.2113
				186.733	6316	79.4733
				186.851	6251	79.0633
				186.968	6288	79.2969
				187.086	6212	78.8162
				187.203	6113	78.1857
				187.321	6236	78.9684
				187.438	6293	79.3284
				187.556	6097	78.0833
				187.674	6392	79.95
				187.791	6145	78.3901
				187.909	6268	79.1707
				188.026	6105	78.1345
				188.144	6200	78.7401
				188.262	6214	78.8289
				188.379	6250	79.0569
				188.497	6074	77.9359
				188.614	6112	78.1793
				188.732	6138	78.3454
				188.85	6203	78.7591
				188.967	6253	79.0759
				189.085	6283	79.2654
				189.202	6217	78.8479
				189.32	6371	79.8185
				189.438	6251	79.0633
				189.555	6091	78.0449
				189.673	6235	78.962
				189.79	6326	79.5362
				189.908	6125	78.2624
				190.025	6253	79.0759
				190.143	6243	79.0127
				190.261	6158	78.4729
				190.378	6266	79.1581
				190.496	6199	78.7337
				190.613	6255	79.0886
				190.731	6117	78.2113
				190.849	6357	79.7308
				190.966	6283	79.2654
				191.084	6390	79.9375
				191.201	6174	78.5748
				191.319	6149	78.4156
				191.437	6300	79.3725
				191.554	6309	79.4292
				191.672	6281	79.2528
				191.789	6197	78.721
				191.907	6228	78.9177
				192.024	6337	79.6053
				192.142	6157	78.4665
				192.26	6414	80.0875
				192.377	6301	79.3788
				192.495	6239	78.9873
				192.612	6251	79.0633
				192.73	6368	79.7998
				192.848	6340	79.6241
				192.965	6364	79.7747
				193.083	6314	79.4607
				193.2	6238	78.981
				193.318	6257	79.1012
				193.436	6338	79.6116
				193.553	6197	78.721
				193.671	6308	79.4229
				193.788	6352	79.6994
				193.906	6353	79.7057
				194.024	6323	79.5173
				194.141	6399	79.9938
				194.259	6174	78.5748
				194.376	6486	80.5357
				194.494	6307	79.4166
				194.611	6362	79.7622
				194.729	6136	78.3326
				194.847	6326	79.5362
				194.964	6282	79.2591
				195.082	6413	80.0812
				195.199	6378	79.8624
				195.317	6352	79.6994
				195.435	6537	80.8517
				195.552	6365	79.781
				195.67	6329	79.555
				195.787	6238	78.981
				195.905	6445	80.2808
				196.023	6444	80.2745
				196.14	6442	80.2621
				196.258	6382	79.8874
				196.375	6473	80.455
				196.493	6505	80.6536
				196.61	6579	81.111
				196.728	6552	80.9444
				196.846	6391	79.9437
				196.963	6492	80.573
				197.081	6577	81.0987
				197.198	6512	80.697
				197.316	6579	81.111
				197.434	6639	81.4801
				197.551	6613	81.3204
				197.669	6678	81.719
				197.786	6556	80.9691
				197.904	6653	81.5659
				198.022	6521	80.7527
				198.139	6605	81.2712
				198.257	6602	81.2527
				198.374	6582	81.1295
				198.492	6460	80.3741
				198.61	6513	80.7032
				198.727	6635	81.4555
				198.845	6557	80.9753
				198.962	6641	81.4923
				199.08	6499	80.6164
				199.197	6548	80.9197
				199.315	6503	80.6412
				199.433	6513	80.7032
				199.55	6523	80.7651
				199.668	6613	81.3204
				199.785	6640	81.4862
				199.903	6539	80.8641
				200.021	6454	80.3368
				200.138	6492	80.573
				200.256	6462	80.3866
				200.373	6753	82.1766
				200.491	6641	81.4923
				200.609	6523	80.7651
				200.726	6570	81.0555
				200.844	6689	81.7863
				200.961	6663	81.6272
				201.079	6559	80.9877
				201.196	6559	80.9877
				201.314	6653	81.5659
				201.432	6609	81.2958
				201.549	6573	81.074
				201.667	6626	81.4002
				201.784	6465	80.4052
				201.902	6560	80.9938
				202.02	6594	81.2035
				202.137	6697	81.8352
				202.255	6631	81.4309
				202.372	6627	81.4064
				202.49	6608	81.2896
				202.608	6618	81.3511
				202.725	6564	81.0185
				202.843	6569	81.0494
				202.96	6771	82.2861
				203.078	6420	80.1249
				203.196	6709	81.9085
				203.313	6769	82.2739
				203.431	7080	84.1427
				203.548	7458	86.3597
				203.666	7993	89.4036
				203.783	8419	91.7551
				203.901	8978	94.7523
				204.019	9394	96.9227
				204.136	9340	96.6437
				204.254	9184	95.8332
				204.371	8466	92.0109
				204.489	7698	87.7382
				204.607	7499	86.5968
				204.724	6926	83.2226
				204.842	6766	82.2557
				204.959	6761	82.2253
				205.077	6688	81.7802
				205.195	6852	82.7768
				205.312	6611	81.3081
				205.43	6604	81.265
				205.547	6523	80.7651
				205.665	6575	81.0864
				205.783	6544	80.895
				205.9	6673	81.6884
				206.018	6441	80.2558
				206.135	6556	80.9691
				206.253	6649	81.5414
				206.37	6455	80.343
				206.488	6665	81.6394
				206.606	6722	81.9878
				206.723	6633	81.4432
				206.841	6569	81.0494
				206.958	6564	81.0185
				207.076	6504	80.6474
				207.194	6602	81.2527
				207.311	6642	81.4985
				207.429	6586	81.1542
				207.546	6688	81.7802
				207.664	6549	80.9259
				207.782	6590	81.1788
				207.899	6609	81.2958
				208.017	6703	81.8718
				208.134	6663	81.6272
				208.252	6596	81.2158
				208.369	6540	80.8703
				208.487	6558	80.9815
				208.605	6601	81.2465
				208.722	6675	81.7007
				208.84	6492	80.573
				208.957	6647	81.5291
				209.075	6619	81.3572
				209.193	6667	81.6517
				209.31	6538	80.8579
				209.428	6648	81.5353
				209.545	6828	82.6317
				209.663	6622	81.3757
				209.781	6538	80.8579
				209.898	6638	81.4739
				210.016	6686	81.768
				210.133	6718	81.9634
				210.251	6560	80.9938
				210.369	6647	81.5291
				210.486	6564	81.0185
				210.604	6576	81.0925
				210.721	6525	80.7775
				210.839	6661	81.6149
				210.956	6519	80.7403
				211.074	6626	81.4002
				211.192	6499	80.6164
				211.309	6637	81.4678
				211.427	6654	81.5721
				211.544	6698	81.8413
				211.662	6600	81.2404
				211.78	6668	81.6578
				211.897	6567	81.037
				212.015	6495	80.5916
				212.132	6738	82.0853
				212.25	6635	81.4555
				212.368	6730	82.0366
				212.485	6728	82.0244
				212.603	6637	81.4678
				212.72	6727	82.0183
				212.838	6716	81.9512
				212.956	6731	82.0427
				213.073	6593	81.1973
				213.191	6778	82.3286
				213.308	6741	82.1036
				213.426	6619	81.3572
				213.543	6717	81.9573
				213.661	6748	82.1462
				213.779	6619	81.3572
				213.896	6726	82.0122
				214.014	6712	81.9268
				214.131	6784	82.365
				214.249	6698	81.8413
				214.367	6592	81.1911
				214.484	6792	82.4136
				214.602	6682	81.7435
				214.719	6832	82.6559
				214.837	6556	80.9691
				214.955	6668	81.6578
				215.072	6537	80.8517
				215.19	6801	82.4682
				215.307	6713	81.9329
				215.425	6767	82.2618
				215.542	6680	81.7313
				215.66	6661	81.6149
				215.778	6761	82.2253
				215.895	6747	82.1401
				216.013	6766	82.2557
				216.13	6837	82.6861
				216.248	6849	82.7587
				216.366	6801	82.4682
				216.483	6881	82.9518
				216.601	6934	83.2706
				216.718	6742	82.1097
				216.836	6651	81.5537
				216.954	6706	81.8902
				217.071	6729	82.0305
				217.189	6625	81.3941
				217.306	6632	81.4371
				217.424	6738	82.0853
				217.542	6552	80.9444
				217.659	6694	81.8169
				217.777	6600	81.2404
				217.894	6679	81.7251
				218.012	6594	81.2035
				218.129	6628	81.4125
				218.247	6572	81.0679
				218.365	6717	81.9573
				218.482	6677	81.7129
				218.6	6737	82.0792
				218.717	6652	81.5598
				218.835	6571	81.0617
				218.953	6500	80.6226
				219.07	6804	82.4864
				219.188	6760	82.2192
				219.305	6720	81.9756
				219.423	6584	81.1419
				219.541	6707	81.8963
				219.658	6637	81.4678
				219.776	6609	81.2958
				219.893	6655	81.5782
				220.011	6654	81.5721
				220.128	6545	80.9012
				220.246	6573	81.074
				220.364	6710	81.9146
				220.481	6563	81.0123
				220.599	6680	81.7313
				220.716	6724	82
				220.834	6657	81.5904
				220.952	6495	80.5916
				221.069	6553	80.9506
				221.187	6543	80.8888
				221.304	6576	81.0925
				221.422	6442	80.2621
				221.54	6502	80.635
				221.657	6597	81.2219
				221.775	6545	80.9012
				221.892	6632	81.4371
				222.01	6544	80.895
				222.128	6449	80.3057
				222.245	6676	81.7068
				222.363	6589	81.1727
				222.48	6640	81.4862
				222.598	6505	80.6536
				222.715	6514	80.7094
				222.833	6581	81.1234
				222.951	6660	81.6088
				223.068	6660	81.6088
				223.186	6421	80.1311
				223.303	6315	79.467
				223.421	6617	81.3449
				223.539	6499	80.6164
				223.656	6528	80.796
				223.774	6417	80.1062
				223.891	6402	80.0125
				224.009	6394	79.9625
				224.127	6512	80.697
				224.244	6523	80.7651
				224.362	6540	80.8703
				224.479	6656	81.5843
				224.597	6666	81.6456
				224.714	6652	81.5598
				224.832	6423	80.1436
				224.95	6486	80.5357
				225.067	6467	80.4177
				225.185	6509	80.6784
				225.302	6624	81.388
				225.42	6510	80.6846
				225.538	6433	80.206
				225.655	6511	80.6908
				225.773	6613	81.3204
				225.89	6550	80.9321
				226.008	6435	80.2185
				226.126	6510	80.6846
				226.243	6518	80.7341
				226.361	6609	81.2958
				226.478	6439	80.2434
				226.596	6587	81.1603
				226.714	6497	80.604
				226.831	6574	81.0802
				226.949	6453	80.3306
				227.066	6526	80.7837
				227.184	6407	80.0437
				227.301	6593	81.1973
				227.419	6469	80.4301
				227.537	6578	81.1049
				227.654	6748	82.1462
				227.772	6524	80.7713
				227.889	6400	80
				228.007	6528	80.796
				228.125	6489	80.5543
				228.242	6502	80.635
				228.36	6447	80.2932
				228.477	6482	80.5109
				228.595	6371	79.8185
				228.713	6588	81.1665
				228.83	6450	80.3119
				228.948	6443	80.2683
				229.065	6524	80.7713
				229.183	6537	80.8517
				229.301	6459	80.3679
				229.418	6660	81.6088
				229.536	6480	80.4985
				229.653	6394	79.9625
				229.771	6475	80.4674
				229.888	6533	80.827
				230.006	6536	80.8455
				230.124	6384	79.8999
				230.241	6515	80.7155
				230.359	6429	80.181
				230.476	6436	80.2247
				230.594	6549	80.9259
				230.712	6434	80.2122
				230.829	6393	79.9562
				230.947	6377	79.8561
				231.064	6500	80.6226
				231.182	6450	80.3119
				231.3	6504	80.6474
				231.417	6409	80.0562
				231.535	6627	81.4064
				231.652	6476	80.4736
				231.77	6359	79.7433
				231.887	6346	79.6618
				232.005	6468	80.4239
				232.123	6471	80.4425
				232.24	6485	80.5295
				232.358	6477	80.4798
				232.475	6554	80.9568
				232.593	6509	80.6784
				232.711	6326	79.5362
				232.828	6454	80.3368
				232.946	6413	80.0812
				233.063	6346	79.6618
				233.181	6484	80.5233
				233.299	6424	80.1499
				233.416	6465	80.4052
				233.534	6363	79.7684
				233.651	6459	80.3679
				233.769	6563	81.0123
				233.887	6448	80.2994
				234.004	6366	79.7872
				234.122	6453	80.3306
				234.239	6443	80.2683
				234.357	6288	79.2969
				234.474	6311	79.4418
				234.592	6383	79.8937
				234.71	6344	79.6492
				234.827	6435	80.2185
[truncated: 14,400 more rows]

## Sheet: Figure2
Figure 2(a)						Figure 2(b)						Figure 2(d)
thickness (um)	Cr-51(Bq/uAh)	Mn-52 (Bq/uAh)	Co-56 (Bq/uAh)			thickness (um)	concentration (mol/m3) at 0 hour	thickness (um)	concentration (mol/m3) at 260 hour			removed thickness (um)	Cr-51 Sim relative activity	Mn-52 Sim relative activity	Co-56 Sim relative activity	removed thickness (um)	Cr-51 Exp relative activity	Mn-52 Exp relative activity	Co-56 Exp relative activity
0	453.618	537.499	320.212			0	0.00106	0	0.00106			150	0.00229	0.000721571	0.000670059	12.5	0.98626	0.91236	0.89641
0.15	453.066	537.961	320.501			0.15	0.00106	0.15	0.00106			149.85	0.00458	0.00144	0.00134	25	0.974	0.82386	0.79534
0.3	452.514	538.423	320.789			0.3	0.00106	0.3	0.00106			149.7	0.00687	0.00217	0.00201	37.5	0.9479	0.73255	0.69508
0.45	451.962	538.885	321.078			0.45	0.00106	0.45	0.00106			149.55	0.00916	0.00289	0.00268	50	0.91758	0.6447	0.60211
0.6	451.409	539.347	321.367			0.6	0.00106	0.6	0.00106			149.4	0.01144	0.00361	0.00336	62.5	0.87505	0.55578	0.51392
0.75	450.857	539.809	321.656			0.75	0.00106	0.75	0.00106			149.25	0.01372	0.00434	0.00403	75	0.82167	0.47059	0.42994
0.9	450.304	540.271	321.945			0.9	0.00106	0.9	0.00106			149.1	0.016	0.00506	0.0047	87.5	0.7461	0.3839	0.3455
1.05	449.752	540.733	322.234			1.05	0.00106	1.05	0.00106			148.95	0.01827	0.00579	0.00538	100	0.65341	0.30378	0.26979
1.2	449.199	541.195	322.523			1.2	0.00106	1.2	0.00106			148.8	0.02054	0.00652	0.00605	112.5	0.53759	0.22501	0.19646
1.35	448.646	541.657	322.812			1.35	0.00106	1.35	0.00106			148.65	0.02281	0.00724	0.00673	125	0.39004	0.14681	0.12694
1.5	448.094	542.12	323.101			1.5	0.00107	1.5	0.00107			148.5	0.02508	0.00797	0.0074	137.5	0.21743	0.07212	0.06063
1.65	447.541	542.582	323.39			1.65	0.00107	1.65	0.00107			148.35	0.02734	0.0087	0.00808	150	0	0	7.90991e-17
1.8	446.988	543.044	323.679			1.8	0.00107	1.8	0.00107			148.2	0.0296	0.00943	0.00876
1.95	446.435	543.507	323.968			1.95	0.00107	1.95	0.00107			148.05	0.03186	0.01016	0.00944
2.1	445.882	543.969	324.258			2.1	0.00107	2.1	0.00107			147.9	0.03411	0.01089	0.01011
2.25	445.329	544.432	324.547			2.25	0.00107	2.25	0.00107			147.75	0.03637	0.01162	0.01079
2.4	444.776	544.894	324.836			2.4	0.00107	2.4	0.00107			147.6	0.03861	0.01235	0.01147
2.55	444.223	545.357	325.125			2.55	0.00107	2.55	0.00107			147.45	0.04086	0.01308	0.01215
2.7	443.669	545.82	325.415			2.7	0.00107	2.7	0.00107			147.3	0.0431	0.01382	0.01283
2.85	443.116	546.283	325.704			2.85	0.00107	2.85	0.00107			147.15	0.04534	0.01455	0.01352
3	442.563	546.745	325.994			3	0.00107	3	0.00107			147	0.04758	0.01528	0.0142
3.15	442.009	547.208	326.283			3.15	0.00108	3.15	0.00108			146.85	0.04982	0.01602	0.01488
3.3	441.456	547.671	326.572			3.3	0.00108	3.3	0.00108			146.7	0.05205	0.01675	0.01556
3.45	440.902	548.134	326.862			3.45	0.00108	3.45	0.00108			146.55	0.05428	0.01749	0.01625
3.6	440.349	548.597	327.151			3.6	0.00108	3.6	0.00108			146.4	0.05651	0.01823	0.01693
3.75	439.795	549.06	327.441			3.75	0.00108	3.75	0.00108			146.25	0.05873	0.01896	0.01762
3.9	439.241	549.523	327.731			3.9	0.00108	3.9	0.00108			146.1	0.06095	0.0197	0.0183
4.05	438.687	549.986	328.02			4.05	0.00108	4.05	0.00108			145.95	0.06317	0.02044	0.01899
4.2	438.134	550.45	328.31			4.2	0.00108	4.2	0.00108			145.8	0.06538	0.02118	0.01968
4.35	437.58	550.913	328.6			4.35	0.00108	4.35	0.00108			145.65	0.0676	0.02192	0.02036
4.5	437.026	551.376	328.889			4.5	0.00108	4.5	0.00108			145.5	0.06981	0.02266	0.02105
4.65	436.472	551.84	329.179			4.65	0.00108	4.65	0.00108			145.35	0.07201	0.0234	0.02174
4.8	435.917	552.303	329.469			4.8	0.00109	4.8	0.00109			145.2	0.07422	0.02414	0.02243
4.95	435.363	552.766	329.759			4.95	0.00109	4.95	0.00109			145.05	0.07642	0.02488	0.02312
5.1	434.809	553.23	330.048			5.1	0.00109	5.1	0.00109			144.9	0.07862	0.02562	0.02381
5.25	434.255	553.694	330.338			5.25	0.00109	5.25	0.00109			144.75	0.08081	0.02637	0.0245
5.4	433.7	554.157	330.628			5.4	0.00109	5.4	0.00109			144.6	0.08301	0.02711	0.0252
5.55	433.146	554.621	330.918			5.55	0.00109	5.55	0.00109			144.45	0.0852	0.02786	0.02589
5.7	432.592	555.085	331.208			5.7	0.00109	5.7	0.00109			144.3	0.08739	0.0286	0.02658
5.85	432.037	555.548	331.498			5.85	0.00109	5.85	0.00109			144.15	0.08957	0.02935	0.02727
6	431.482	556.012	331.788			6	0.00109	6	0.00109			144	0.09175	0.03009	0.02797
6.15	430.928	556.476	332.078			6.15	0.00109	6.15	0.00109			143.85	0.09393	0.03084	0.02866
6.3	430.373	556.94	332.368			6.3	0.00109	6.3	0.00109			143.7	0.09611	0.03159	0.02936
6.45	429.818	557.404	332.659			6.45	0.0011	6.45	0.0011			143.55	0.09828	0.03234	0.03006
6.6	429.263	557.868	332.949			6.6	0.0011	6.6	0.0011			143.4	0.10045	0.03309	0.03075
6.75	428.708	558.332	333.239			6.75	0.0011	6.75	0.0011			143.25	0.10262	0.03384	0.03145
6.9	428.153	558.796	333.529			6.9	0.0011	6.9	0.0011			143.1	0.10478	0.03459	0.03215
7.05	427.598	559.26	333.819			7.05	0.0011	7.05	0.0011			142.95	0.10695	0.03534	0.03285
7.2	427.043	559.725	334.11			7.2	0.0011	7.2	0.0011			142.8	0.10911	0.03609	0.03354
7.35	426.488	560.189	334.4			7.35	0.0011	7.35	0.0011			142.65	0.11126	0.03684	0.03424
7.5	425.933	560.653	334.69			7.5	0.0011	7.5	0.0011			142.5	0.11342	0.03759	0.03494
7.65	425.378	561.118	334.981			7.65	0.0011	7.65	0.0011			142.35	0.11557	0.03835	0.03565
7.8	424.822	561.582	335.271			7.8	0.0011	7.8	0.0011			142.2	0.11771	0.0391	0.03635
7.95	424.267	562.047	335.562			7.95	0.0011	7.95	0.0011			142.05	0.11986	0.03985	0.03705
8.1	423.711	562.511	335.852			8.1	0.00111	8.1	0.00111			141.9	0.122	0.04061	0.03775
8.25	423.156	562.976	336.143			8.25	0.00111	8.25	0.00111			141.75	0.12414	0.04136	0.03846
8.4	422.6	563.441	336.433			8.4	0.00111	8.4	0.00111			141.6	0.12628	0.04212	0.03916
8.55	422.045	563.905	336.724			8.55	0.00111	8.55	0.00111			141.45	0.12841	0.04288	0.03986
8.7	421.489	564.37	337.015			8.7	0.00111	8.7	0.00111			141.3	0.13054	0.04364	0.04057
8.85	420.933	564.835	337.305			8.85	0.00111	8.85	0.00111			141.15	0.13267	0.04439	0.04128
9	420.377	565.3	337.596			9	0.00111	9	0.00111			141	0.1348	0.04515	0.04198
9.15	419.821	565.765	337.887			9.15	0.00111	9.15	0.00111			140.85	0.13692	0.04591	0.04269
9.3	419.265	566.23	338.177			9.3	0.00111	9.3	0.00111			140.7	0.13904	0.04667	0.0434
9.45	418.709	566.695	338.468			9.45	0.00111	9.45	0.00111			140.55	0.14116	0.04743	0.0441
9.6	418.153	567.16	338.759			9.6	0.00111	9.6	0.00111			140.4	0.14327	0.04819	0.04481
9.75	417.597	567.625	339.05			9.75	0.00112	9.75	0.00112			140.25	0.14539	0.04896	0.04552
9.9	417.041	568.09	339.341			9.9	0.00112	9.9	0.00112			140.1	0.14749	0.04972	0.04623
10.05	416.485	568.555	339.632			10.05	0.00112	10.05	0.00112			139.95	0.1496	0.05048	0.04694
10.2	415.928	569.02	339.923			10.2	0.00112	10.2	0.00112			139.8	0.1517	0.05125	0.04766
10.35	415.372	569.486	340.214			10.35	0.00112	10.35	0.00112			139.65	0.1538	0.05201	0.04837
10.5	414.816	569.951	340.505			10.5	0.00112	10.5	0.00112			139.5	0.1559	0.05278	0.04908
10.65	414.259	570.417	340.796			10.65	0.00112	10.65	0.00112			139.35	0.158	0.05354	0.04979
10.8	413.702	570.882	341.087			10.8	0.00112	10.8	0.00112			139.2	0.16009	0.05431	0.05051
10.95	413.146	571.348	341.378			10.95	0.00112	10.95	0.00112			139.05	0.16218	0.05508	0.05122
11.1	412.589	571.813	341.669			11.1	0.00112	11.1	0.00112			138.9	0.16426	0.05584	0.05194
11.25	412.032	572.279	341.96			11.25	0.00112	11.25	0.00112			138.75	0.16635	0.05661	0.05265
11.4	411.475	572.745	342.251			11.4	0.00113	11.4	0.00113			138.6	0.16843	0.05738	0.05337
11.55	410.919	573.21	342.543			11.55	0.00113	11.55	0.00113			138.45	0.17051	0.05815	0.05408
11.7	410.362	573.676	342.834			11.7	0.00113	11.7	0.00113			138.3	0.17258	0.05892	0.0548
11.85	409.805	574.142	343.125			11.85	0.00113	11.85	0.00113			138.15	0.17465	0.05969	0.05552
12	409.248	574.608	343.416			12	0.00113	12	0.00113			138	0.17672	0.06046	0.05624
12.15	408.69	575.074	343.708			12.15	0.00113	12.15	0.00113			137.85	0.17879	0.06123	0.05696
12.3	408.133	575.54	343.999			12.3	0.00113	12.3	0.00113			137.7	0.18085	0.06201	0.05768
12.45	407.576	576.006	344.291			12.45	0.00113	12.45	0.00113			137.55	0.18291	0.06278	0.0584
12.6	407.019	576.472	344.582			12.6	0.00113	12.6	0.00113			137.4	0.18497	0.06355	0.05912
12.75	406.461	576.938	344.874			12.75	0.00113	12.75	0.00113			137.25	0.18703	0.06433	0.05984
12.9	405.904	577.404	345.165			12.9	0.00113	12.9	0.00113			137.1	0.18908	0.0651	0.06056
13.05	405.346	577.871	345.457			13.05	0.00114	13.05	0.00114			136.95	0.19113	0.06588	0.06129
13.2	404.789	578.337	345.748			13.2	0.00114	13.2	0.00114			136.8	0.19318	0.06666	0.06201
13.35	404.231	578.803	346.04			13.35	0.00114	13.35	0.00114			136.65	0.19522	0.06743	0.06273
13.5	403.673	579.27	346.332			13.5	0.00114	13.5	0.00114			136.5	0.19726	0.06821	0.06346
13.65	403.116	579.736	346.623			13.65	0.00114	13.65	0.00114			136.35	0.1993	0.06899	0.06418
13.8	402.558	580.203	346.915			13.8	0.00114	13.8	0.00114			136.2	0.20134	0.06977	0.06491
13.95	402	580.669	347.207			13.95	0.00114	13.95	0.00114			136.05	0.20337	0.07055	0.06564
14.1	401.442	581.136	347.499			14.1	0.00114	14.1	0.00114			135.9	0.2054	0.07133	0.06636
14.25	400.884	581.603	347.79			14.25	0.00114	14.25	0.00114			135.75	0.20742	0.07211	0.06709
14.4	400.326	582.069	348.082			14.4	0.00114	14.4	0.00114			135.6	0.20945	0.07289	0.06782
14.55	399.768	582.536	348.374			14.55	0.00115	14.55	0.00115			135.45	0.21147	0.07367	0.06855
14.7	399.209	583.003	348.666			14.7	0.00115	14.7	0.00115			135.3	0.21349	0.07445	0.06928
14.85	398.651	583.47	348.958			14.85	0.00115	14.85	0.00115			135.15	0.21551	0.07524	0.07001
15	398.093	583.937	349.25			15	0.00115	15	0.00115			135	0.21752	0.07602	0.07074
15.15	397.535	584.404	349.542			15.15	0.00115	15.15	0.00115			134.85	0.21953	0.07681	0.07147
15.3	396.976	584.871	349.834			15.3	0.00115	15.3	0.00115			134.7	0.22154	0.07759	0.0722
15.45	396.418	585.338	350.126			15.45	0.00115	15.45	0.00115			134.55	0.22354	0.07838	0.07294
15.6	395.859	585.805	350.418			15.6	0.00115	15.6	0.00115			134.4	0.22554	0.07916	0.07367
15.75	395.3	586.272	350.71			15.75	0.00115	15.75	0.00115			134.25	0.22754	0.07995	0.0744
15.9	394.742	586.74	351.003			15.9	0.00115	15.9	0.00115			134.1	0.22954	0.08074	0.07514
16.05	394.183	587.207	351.295			16.05	0.00115	16.05	0.00115			133.95	0.23153	0.08153	0.07587
16.2	393.624	587.674	351.587			16.2	0.00116	16.2	0.00116			133.8	0.23352	0.08231	0.07661
16.35	393.065	588.142	351.879			16.35	0.00116	16.35	0.00116			133.65	0.23551	0.0831	0.07734
16.5	392.506	588.609	352.172			16.5	0.00116	16.5	0.00116			133.5	0.23749	0.08389	0.07808
16.65	391.947	589.077	352.464			16.65	0.00116	16.65	0.00116			133.35	0.23947	0.08469	0.07882
16.8	391.388	589.544	352.756			16.8	0.00116	16.8	0.00116			133.2	0.24145	0.08548	0.07956
16.95	390.829	590.012	353.049			16.95	0.00116	16.95	0.00116			133.05	0.24343	0.08627	0.0803
17.1	390.27	590.48	353.341			17.1	0.00116	17.1	0.00116			132.9	0.2454	0.08706	0.08103
17.25	389.711	590.947	353.634			17.25	0.00116	17.25	0.00116			132.75	0.24737	0.08786	0.08177
17.4	389.151	591.415	353.926			17.4	0.00116	17.4	0.00116			132.6	0.24934	0.08865	0.08252
17.55	388.592	591.883	354.219			17.55	0.00116	17.55	0.00116			132.45	0.25131	0.08944	0.08326
17.7	388.032	592.351	354.511			17.7	0.00116	17.7	0.00116			132.3	0.25327	0.09024	0.084
17.85	387.473	592.819	354.804			17.85	0.00117	17.85	0.00117			132.15	0.25523	0.09103	0.08474
18	386.913	593.287	355.097			18	0.00117	18	0.00117			132	0.25718	0.09183	0.08548
18.15	386.354	593.755	355.389			18.15	0.00117	18.15	0.00117			131.85	0.25914	0.09263	0.08623
18.3	385.794	594.223	355.682			18.3	0.00117	18.3	0.00117			131.7	0.26109	0.09343	0.08697
18.45	385.234	594.691	355.975			18.45	0.00117	18.45	0.00117			131.55	0.26304	0.09422	0.08772
18.6	384.675	595.159	356.267			18.6	0.00117	18.6	0.00117			131.4	0.26498	0.09502	0.08846
18.75	384.115	595.627	356.56			18.75	0.00117	18.75	0.00117			131.25	0.26692	0.09582	0.08921
18.9	383.555	596.096	356.853			18.9	0.00117	18.9	0.00117			131.1	0.26886	0.09662	0.08996
19.05	382.995	596.564	357.146			19.05	0.00117	19.05	0.00117			130.95	0.2708	0.09742	0.0907
19.2	382.435	597.032	357.439			19.2	0.00117	19.2	0.00117			130.8	0.27273	0.09823	0.09145
19.35	381.874	597.501	357.732			19.35	0.00117	19.35	0.00117			130.65	0.27467	0.09903	0.0922
19.5	381.314	597.969	358.025			19.5	0.00118	19.5	0.00118			130.5	0.27659	0.09983	0.09295
19.65	380.754	598.438	358.318			19.65	0.00118	19.65	0.00118			130.35	0.27852	0.10063	0.0937
19.8	380.194	598.907	358.611			19.8	0.00118	19.8	0.00118			130.2	0.28044	0.10144	0.09445
19.95	379.633	599.375	358.904			19.95	0.00118	19.95	0.00118			130.05	0.28236	0.10224	0.0952
20.1	379.073	599.844	359.197			20.1	0.00118	20.1	0.00118			129.9	0.28428	0.10305	0.09595
20.25	378.512	600.313	359.49			20.25	0.00118	20.25	0.00118			129.75	0.28619	0.10385	0.0967
20.4	377.952	600.782	359.783			20.4	0.00118	20.4	0.00118			129.6	0.2881	0.10466	0.09746
20.55	377.391	601.25	360.076			20.55	0.00118	20.55	0.00118			129.45	0.29001	0.10547	0.09821
20.7	376.831	601.719	360.37			20.7	0.00118	20.7	0.00118			129.3	0.29192	0.10627	0.09896
20.85	376.27	602.188	360.663			20.85	0.00118	20.85	0.00118			129.15	0.29382	0.10708	0.09972
21	375.709	602.657	360.956			21	0.00118	21	0.00118			129	0.29572	0.10789	0.10047
21.15	375.148	603.126	361.249			21.15	0.00119	21.15	0.00119			128.85	0.29762	0.1087	0.10123
21.3	374.587	603.596	361.543			21.3	0.00119	21.3	0.00119			128.7	0.29951	0.10951	0.10199
21.45	374.026	604.065	361.836			21.45	0.00119	21.45	0.00119			128.55	0.3014	0.11032	0.10274
21.6	373.465	604.534	362.13			21.6	0.00119	21.6	0.00119			128.4	0.30329	0.11113	0.1035
21.75	372.904	605.003	362.423			21.75	0.00119	21.75	0.00119			128.25	0.30518	0.11195	0.10426
21.9	372.343	605.473	362.717			21.9	0.00119	21.9	0.00119			128.1	0.30706	0.11276	0.10502
22.05	371.781	605.942	363.01			22.05	0.00119	22.05	0.00119			127.95	0.30894	0.11357	0.10578
22.2	371.22	606.411	363.304			22.2	0.00119	22.2	0.00119			127.8	0.31082	0.11439	0.10654
22.35	370.659	606.881	363.597			22.35	0.00119	22.35	0.00119			127.65	0.31269	0.1152	0.1073
22.5	370.097	607.35	363.891			22.5	0.00119	22.5	0.00119			127.5	0.31456	0.11602	0.10806
22.65	369.536	607.82	364.184			22.65	0.00119	22.65	0.00119			127.35	0.31643	0.11683	0.10882
22.8	368.974	608.29	364.478			22.8	0.0012	22.8	0.0012			127.2	0.3183	0.11765	0.10959
22.95	368.413	608.759	364.772			22.95	0.0012	22.95	0.0012			127.05	0.32016	0.11847	0.11035
23.1	367.851	609.229	365.066			23.1	0.0012	23.1	0.0012			126.9	0.32202	0.11929	0.11111
23.25	367.289	609.699	365.359			23.25	0.0012	23.25	0.0012			126.75	0.32388	0.1201	0.11188
23.4	366.727	610.169	365.653			23.4	0.0012	23.4	0.0012			126.6	0.32573	0.12092	0.11264
23.55	366.166	610.639	365.947			23.55	0.0012	23.55	0.0012			126.45	0.32758	0.12174	0.11341
23.7	365.604	611.109	366.241			23.7	0.0012	23.7	0.0012			126.3	0.32943	0.12256	0.11417
23.85	365.042	611.579	366.535			23.85	0.0012	23.85	0.0012			126.15	0.33128	0.12338	0.11494
24	364.48	612.049	366.829			24	0.0012	24	0.0012			126	0.33312	0.12421	0.11571
24.15	363.917	612.519	367.123			24.15	0.0012	24.15	0.0012			125.85	0.33496	0.12503	0.11648
24.3	363.355	612.989	367.417			24.3	0.0012	24.3	0.0012			125.7	0.3368	0.12585	0.11725
24.45	362.793	613.459	367.711			24.45	0.00121	24.45	0.00121			125.55	0.33863	0.12667	0.11802
24.6	362.231	613.93	368.005			24.6	0.00121	24.6	0.00121			125.4	0.34046	0.1275	0.11879
24.75	361.668	614.4	368.299			24.75	0.00121	24.75	0.00121			125.25	0.34229	0.12832	0.11956
24.9	361.106	614.87	368.593			24.9	0.00121	24.9	0.00121			125.1	0.34412	0.12915	0.12033
25.05	360.543	615.341	368.887			25.05	0.00121	25.05	0.00121			124.95	0.34594	0.12997	0.1211
25.2	359.981	615.811	369.182			25.2	0.00121	25.2	0.00121			124.8	0.34776	0.1308	0.12187
25.35	359.418	616.282	369.476			25.35	0.00121	25.35	0.00121			124.65	0.34958	0.13163	0.12265
25.5	358.855	616.752	369.77			25.5	0.00121	25.5	0.00121			124.5	0.35139	0.13246	0.12342
25.65	358.293	617.223	370.064			25.65	0.00121	25.65	0.00121			124.35	0.35321	0.13329	0.12419
25.8	357.73	617.694	370.359			25.8	0.00121	25.8	0.00121			124.2	0.35501	0.13411	0.12497
25.95	357.167	618.165	370.653			25.95	0.00122	25.95	0.00122			124.05	0.35682	0.13494	0.12574
26.1	356.604	618.635	370.947			26.1	0.00122	26.1	0.00122			123.9	0.35862	0.13578	0.12652
26.25	356.041	619.106	371.242			26.25	0.00122	26.25	0.00122			123.75	0.36042	0.13661	0.1273
26.4	355.478	619.577	371.536			26.4	0.00122	26.4	0.00122			123.6	0.36222	0.13744	0.12807
26.55	354.915	620.048	371.831			26.55	0.00122	26.55	0.00122			123.45	0.36402	0.13827	0.12885
26.7	354.352	620.519	372.125			26.7	0.00122	26.7	0.00122			123.3	0.36581	0.1391	0.12963
26.85	353.788	620.99	372.42			26.85	0.00122	26.85	0.00122			123.15	0.3676	0.13994	0.13041
27	353.225	621.461	372.715			27	0.00122	27	0.00122			123	0.36938	0.14077	0.13119
27.15	352.662	621.932	373.009			27.15	0.00122	27.15	0.00122			122.85	0.37117	0.14161	0.13197
27.3	352.098	622.404	373.304			27.3	0.00122	27.3	0.00122			122.7	0.37295	0.14244	0.13275
27.45	351.535	622.875	373.599			27.45	0.00122	27.45	0.00122			122.55	0.37472	0.14328	0.13353
27.6	350.971	623.346	373.893			27.6	0.00123	27.6	0.00123			122.4	0.3765	0.14411	0.13432
27.75	350.407	623.818	374.188			27.75	0.00123	27.75	0.00123			122.25	0.37827	0.14495	0.1351
27.9	349.844	624.289	374.483			27.9	0.00123	27.9	0.00123			122.1	0.38004	0.14579	0.13588
28.05	349.28	624.761	374.778			28.05	0.00123	28.05	0.00123			121.95	0.38181	0.14663	0.13667
28.2	348.716	625.232	375.073			28.2	0.00123	28.2	0.00123			121.8	0.38357	0.14747	0.13745
28.35	348.152	625.704	375.367			28.35	0.00123	28.35	0.00123			121.65	0.38533	0.14831	0.13824
28.5	347.588	626.175	375.662			28.5	0.00123	28.5	0.00123			121.5	0.38709	0.14915	0.13902
28.65	347.024	626.647	375.957			28.65	0.00123	28.65	0.00123			121.35	0.38884	0.14999	0.13981
28.8	346.46	627.119	376.252			28.8	0.00123	28.8	0.00123			121.2	0.39059	0.15083	0.1406
28.95	345.896	627.591	376.547			28.95	0.00123	28.95	0.00123			121.05	0.39234	0.15167	0.14139
29.1	345.332	628.063	376.842			29.1	0.00123	29.1	0.00123			120.9	0.39409	0.15252	0.14217
29.25	344.768	628.534	377.137			29.25	0.00124	29.25	0.00124			120.75	0.39583	0.15336	0.14296
29.4	344.203	629.006	377.433			29.4	0.00124	29.4	0.00124			120.6	0.39757	0.15421	0.14375
29.55	343.639	629.478	377.728			29.55	0.00124	29.55	0.00124			120.45	0.39931	0.15505	0.14454
29.7	343.075	629.951	378.023			29.7	0.00124	29.7	0.00124			120.3	0.40105	0.1559	0.14533
29.85	342.51	630.423	378.318			29.85	0.00124	29.85	0.00124			120.15	0.40278	0.15674	0.14613
30	341.945	630.895	378.613			30	0.00124	30	0.00124			120	0.40451	0.15759	0.14692
30.15	341.381	631.367	378.909			30.15	0.00124	30.15	0.00124			119.85	0.40623	0.15844	0.14771
30.3	340.816	631.839	379.204			30.3	0.00124	30.3	0.00124			119.7	0.40796	0.15929	0.1485
30.45	340.251	632.312	379.499			30.45	0.00124	30.45	0.00124			119.55	0.40968	0.16013	0.1493
30.6	339.687	632.784	379.795			30.6	0.00124	30.6	0.00124			119.4	0.41139	0.16098	0.15009
30.75	339.122	633.256	380.09			30.75	0.00124	30.75	0.00124			119.25	0.41311	0.16183	0.15089
30.9	338.557	633.729	380.386			30.9	0.00125	30.9	0.00125			119.1	0.41482	0.16268	0.15169
31.05	337.992	634.201	380.681			31.05	0.00125	31.05	0.00125			118.95	0.41653	0.16354	0.15248
31.2	337.427	634.674	380.977			31.2	0.00125	31.2	0.00125			118.8	0.41824	0.16439	0.15328
31.35	336.861	635.147	381.272			31.35	0.00125	31.35	0.00125			118.65	0.41994	0.16524	0.15408
31.5	336.296	635.619	381.568			31.5	0.00125	31.5	0.00125			118.5	0.42164	0.16609	0.15488
31.65	335.731	636.092	381.863			31.65	0.00125	31.65	0.00125			118.35	0.42334	0.16695	0.15567
31.8	335.166	636.565	382.159			31.8	0.00125	31.8	0.00125			118.2	0.42503	0.1678	0.15647
31.95	334.6	637.038	382.455			31.95	0.00125	31.95	0.00125			118.05	0.42673	0.16866	0.15727
32.1	334.035	637.511	382.75			32.1	0.00125	32.1	0.00125			117.9	0.42841	0.16951	0.15808
32.25	333.469	637.984	383.046			32.25	0.00125	32.25	0.00125			117.75	0.4301	0.17037	0.15888
32.4	332.904	638.457	383.342			32.4	0.00125	32.4	0.00125			117.6	0.43178	0.17123	0.15968
32.55	332.338	638.93	383.638			32.55	0.00126	32.55	0.00126			117.45	0.43346	0.17209	0.16048
32.7	331.772	639.403	383.934			32.7	0.00126	32.7	0.00126			117.3	0.43514	0.17294	0.16129
32.85	331.207	639.876	384.23			32.85	0.00126	32.85	0.00126			117.15	0.43682	0.1738	0.16209
33	330.641	640.349	384.525			33	0.00126	33	0.00126			117	0.43849	0.17466	0.16289
33.15	330.075	640.823	384.821			33.15	0.00126	33.15	0.00126			116.85	0.44016	0.17552	0.1637
33.3	329.509	641.296	385.117			33.3	0.00126	33.3	0.00126			116.7	0.44182	0.17638	0.1645
33.45	328.943	641.769	385.413			33.45	0.00126	33.45	0.00126			116.55	0.44349	0.17724	0.16531
33.6	328.377	642.243	385.709			33.6	0.00126	33.6	0.00126			116.4	0.44515	0.17811	0.16612
33.75	327.811	642.716	386.006			33.75	0.00126	33.75	0.00126			116.25	0.44681	0.17897	0.16693
33.9	327.244	643.19	386.302			33.9	0.00126	33.9	0.00126			116.1	0.44846	0.17983	0.16773
34.05	326.678	643.663	386.598			34.05	0.00127	34.05	0.00127			115.95	0.45011	0.1807	0.16854
34.2	326.112	644.137	386.894			34.2	0.00127	34.2	0.00127			115.8	0.45176	0.18156	0.16935
34.35	325.545	644.611	387.19			34.35	0.00127	34.35	0.00127			115.65	0.45341	0.18243	0.17016
34.5	324.979	645.084	387.486			34.5	0.00127	34.5	0.00127			115.5	0.45505	0.18329	0.17097
34.65	324.412	645.558	387.783			34.65	0.00127	34.65	0.00127			115.35	0.45669	0.18416	0.17179
34.8	323.846	646.032	388.079			34.8	0.00127	34.8	0.00127			115.2	0.45833	0.18503	0.1726
34.95	323.279	646.506	388.375			34.95	0.00127	34.95	0.00127			115.05	0.45996	0.1859	0.17341
35.1	322.712	646.98	388.672			35.1	0.00127	35.1	0.00127			114.9	0.46159	0.18676	0.17422
35.25	322.146	647.454	388.968			35.25	0.00127	35.25	0.00127			114.75	0.46322	0.18763	0.17504
35.4	321.579	647.928	389.265			35.4	0.00127	35.4	0.00127			114.6	0.46485	0.1885	0.17585
35.55	321.012	648.402	389.561			35.55	0.00127	35.55	0.00127			114.45	0.46647	0.18937	0.17667
35.7	320.445	648.876	389.858			35.7	0.00128	35.7	0.00128			114.3	0.46809	0.19024	0.17748
35.85	319.878	649.351	390.154			35.85	0.00128	35.85	0.00128			114.15	0.46971	0.19112	0.1783
36	319.311	649.825	390.451			36	0.00128	36	0.00128			114	0.47133	0.19199	0.17912
36.15	318.744	650.299	390.747			36.15	0.00128	36.15	0.00128			113.85	0.47294	0.19286	0.17993
36.3	318.176	650.774	391.044			36.3	0.00128	36.3	0.00128			113.7	0.47455	0.19374	0.18075
36.45	317.609	651.248	391.341			36.45	0.00128	36.45	0.00128			113.55	0.47615	0.19461	0.18157
36.6	317.042	651.723	391.637			36.6	0.00128	36.6	0.00128			113.4	0.47776	0.19548	0.18239
36.75	316.474	652.197	391.934			36.75	0.00128	36.75	0.00128			113.25	0.47936	0.19636	0.18321
36.9	315.907	652.672	392.231			36.9	0.00128	36.9	0.00128			113.1	0.48095	0.19724	0.18403
37.05	315.339	653.146	392.528			37.05	0.00128	37.05	0.00128			112.95	0.48255	0.19811	0.18485
37.2	314.772	653.621	392.825			37.2	0.00128	37.2	0.00128			112.8	0.48414	0.19899	0.18568
37.35	314.204	654.096	393.121			37.35	0.00129	37.35	0.00129			112.65	0.48573	0.19987	0.1865
37.5	313.636	654.571	393.418			37.5	0.00129	37.5	0.00129			112.5	0.48731	0.20075	0.18732
37.65	313.068	655.046	393.715			37.65	0.00129	37.65	0.00129			112.35	0.4889	0.20163	0.18815
37.8	312.501	655.52	394.012			37.8	0.00129	37.8	0.00129			112.2	0.49048	0.20251	0.18897
37.95	311.933	655.995	394.309			37.95	0.00129	37.95	0.00129			112.05	0.49205	0.20339	0.18979
38.1	311.365	656.47	394.606			38.1	0.00129	38.1	0.00129			111.9	0.49363	0.20427	0.19062
38.25	310.797	656.946	394.903			38.25	0.00129	38.25	0.00129			111.75	0.4952	0.20515	0.19145
38.4	310.229	657.421	395.2			38.4	0.00129	38.4	0.00129			111.6	0.49677	0.20603	0.19227
38.55	309.66	657.896	395.498			38.55	0.00129	38.55	0.00129			111.45	0.49834	0.20692	0.1931
38.7	309.092	658.371	395.795			38.7	0.00129	38.7	0.00129			111.3	0.4999	0.2078	0.19393
38.85	308.524	658.846	396.092			38.85	0.0013	38.85	0.0013			111.15	0.50146	0.20868	0.19476
39	307.955	659.322	396.389			39	0.0013	39	0.0013			111	0.50302	0.20957	0.19559
39.15	307.387	659.797	396.686			39.15	0.0013	39.15	0.0013			110.85	0.50457	0.21046	0.19642
39.3	306.819	660.273	396.984			39.3	0.0013	39.3	0.0013			110.7	0.50612	0.21134	0.19725
39.45	306.25	660.748	397.281			39.45	0.0013	39.45	0.0013			110.55	0.50767	0.21223	0.19808
39.6	305.681	661.224	397.578			39.6	0.0013	39.6	0.0013			110.4	0.50922	0.21312	0.19891
39.75	305.113	661.699	397.876			39.75	0.0013	39.75	0.0013			110.25	0.51076	0.214	0.19974
39.9	304.544	662.175	398.173			39.9	0.0013	39.9	0.0013			110.1	0.5123	0.21489	0.20058
40.05	303.975	662.651	398.471			40.05	0.0013	40.05	0.0013			109.95	0.51384	0.21578	0.20141
40.2	303.406	663.126	398.768			40.2	0.0013	40.2	0.0013			109.8	0.51537	0.21667	0.20225
40.35	302.837	663.602	399.066			40.35	0.0013	40.35	0.0013			109.65	0.5169	0.21756	0.20308
40.5	302.268	664.078	399.363			40.5	0.00131	40.5	0.00131			109.5	0.51843	0.21846	0.20392
40.65	301.699	664.554	399.661			40.65	0.00131	40.65	0.00131			109.35	0.51996	0.21935	0.20475
40.8	301.13	665.03	399.959			40.8	0.00131	40.8	0.00131			109.2	0.52148	0.22024	0.20559
40.95	300.561	665.506	400.256			40.95	0.00131	40.95	0.00131			109.05	0.523	0.22113	0.20643
41.1	299.992	665.982	400.554			41.1	0.00131	41.1	0.00131			108.9	0.52451	0.22203	0.20727
41.25	299.422	666.458	400.852			41.25	0.00131	41.25	0.00131			108.75	0.52603	0.22292	0.2081
41.4	298.853	666.934	401.149			41.4	0.00131	41.4	0.00131			108.6	0.52754	0.22382	0.20894
41.55	298.284	667.411	401.447			41.55	0.00131	41.55	0.00131			108.45	0.52905	0.22471	0.20978
41.7	297.714	667.887	401.745			41.7	0.00131	41.7	0.00131			108.3	0.53055	0.22561	0.21062
41.85	297.145	668.363	402.043			41.85	0.00131	41.85	0.00131			108.15	0.53206	0.22651	0.21147
42	296.575	668.84	402.341			42	0.00131	42	0.00131			108	0.53356	0.22741	0.21231
42.15	296.005	669.316	402.639			42.15	0.00132	42.15	0.00132			107.85	0.53505	0.2283	0.21315
42.3	295.435	669.793	402.937			42.3	0.00132	42.3	0.00132			107.7	0.53655	0.2292	0.21399
42.45	294.866	670.269	403.235			42.45	0.00132	42.45	0.00132			107.55	0.53804	0.2301	0.21484
42.6	294.296	670.746	403.533			42.6	0.00132	42.6	0.00132			107.4	0.53953	0.231	0.21568
42.75	293.726	671.222	403.831			42.75	0.00132	42.75	0.00132			107.25	0.54101	0.23191	0.21653
42.9	293.156	671.699	404.129			42.9	0.00132	42.9	0.00132			107.1	0.54249	0.23281	0.21737
43.05	292.586	672.176	404.427			43.05	0.00132	43.05	0.00132			106.95	0.54397	0.23371	0.21822
43.2	292.016	672.653	404.725			43.2	0.00132	43.2	0.00132			106.8	0.54545	0.23461	0.21907
43.35	291.445	673.13	405.023			43.35	0.00132	43.35	0.00132			106.65	0.54692	0.23552	0.21991
43.5	290.875	673.607	405.322			43.5	0.00132	43.5	0.00132			106.5	0.54839	0.23642	0.22076
43.65	290.305	674.084	405.62			43.65	0.00132	43.65	0.00132			106.35	0.54986	0.23733	0.22161
43.8	289.734	674.561	405.918			43.8	0.00133	43.8	0.00133			106.2	0.55133	0.23823	0.22246
43.95	289.164	675.038	406.217			43.95	0.00133	43.95	0.00133			106.05	0.55279	0.23914	0.22331
44.1	288.593	675.515	406.515			44.1	0.00133	44.1	0.00133			105.9	0.55425	0.24004	0.22416
44.25	288.023	675.992	406.813			44.25	0.00133	44.25	0.00133			105.75	0.5557	0.24095	0.22501
44.4	287.452	676.469	407.112			44.4	0.00133	44.4	0.00133			105.6	0.55716	0.24186	0.22586
44.55	286.881	676.947	407.41			44.55	0.00133	44.55	0.00133			105.45	0.55861	0.24277	0.22672
44.7	286.311	677.424	407.709			44.7	0.00133	44.7	0.00133			105.3	0.56006	0.24368	0.22757
44.85	285.74	677.901	408.007			44.85	0.00133	44.85	0.00133			105.15	0.5615	0.24459	0.22842
45	285.169	678.379	408.306			45	0.00133	45	0.00133			105	0.56294	0.2455	0.22928
45.15	284.598	678.856	408.604			45.15	0.00133	45.15	0.00133			104.85	0.56438	0.24641	0.23013
45.3	284.027	679.334	408.903			45.3	0.00134	45.3	0.00134			104.7	0.56582	0.24732	0.23099
45.45	283.456	679.811	409.202			45.45	0.00134	45.45	0.00134			104.55	0.56725	0.24823	0.23184
45.6	282.885	680.289	409.5			45.6	0.00134	45.6	0.00134			104.4	0.56868	0.24915	0.2327
45.75	282.313	680.767	409.799			45.75	0.00134	45.75	0.00134			104.25	0.57011	0.25006	0.23356
45.9	281.742	681.245	410.098			45.9	0.00134	45.9	0.00134			104.1	0.57153	0.25098	0.23442
46.05	281.171	681.722	410.397			46.05	0.00134	46.05	0.00134			103.95	0.57296	0.25189	0.23528
46.2	280.599	682.2	410.696			46.2	0.00134	46.2	0.00134			103.8	0.57438	0.25281	0.23613
46.35	280.028	682.678	410.994			46.35	0.00134	46.35	0.00134			103.65	0.57579	0.25372	0.23699
46.5	279.456	683.156	411.293			46.5	0.00134	46.5	0.00134			103.5	0.5772	0.25464	0.23786
46.65	278.885	683.634	411.592			46.65	0.00134	46.65	0.00134			103.35	0.57861	0.25556	0.23872
46.8	278.313	684.112	411.891			46.8	0.00134	46.8	0.00134			103.2	0.58002	0.25648	0.23958
46.95	277.741	684.591	412.19			46.95	0.00135	46.95	0.00135			103.05	0.58143	0.2574	0.24044
47.1	277.17	685.069	412.489			47.1	0.00135	47.1	0.00135			102.9	0.58283	0.25832	0.2413
47.25	276.598	685.547	412.788			47.25	0.00135	47.25	0.00135			102.75	0.58423	0.25924	0.24217
47.4	276.026	686.025	413.087			47.4	0.00135	47.4	0.00135			102.6	0.58562	0.26016	0.24303
47.55	275.454	686.504	413.387			47.55	0.00135	47.55	0.00135			102.45	0.58702	0.26108	0.2439
47.7	274.882	686.982	413.686			47.7	0.00135	47.7	0.00135			102.3	0.58841	0.262	0.24476
47.85	274.31	687.461	413.985			47.85	0.00135	47.85	0.00135			102.15	0.58979	0.26292	0.24563
48	273.738	687.939	414.284			48	0.00135	48	0.00135			102	0.59118	0.26385	0.2465
48.15	273.165	688.418	414.583			48.15	0.00135	48.15	0.00135			101.85	0.59256	0.26477	0.24736
48.3	272.593	688.896	414.883			48.3	0.00135	48.3	0.00135			101.7	0.59394	0.2657	0.24823
48.45	272.021	689.375	415.182			48.45	0.00136	48.45	0.00136			101.55	0.59531	0.26662	0.2491
48.6	271.448	689.854	415.481			48.6	0.00136	48.6	0.00136			101.4	0.59668	0.26755	0.24997
48.75	270.876	690.333	415.781			48.75	0.00136	48.75	0.00136			101.25	0.59805	0.26847	0.25084
48.9	270.303	690.811	416.08			48.9	0.00136	48.9	0.00136			101.1	0.59942	0.2694	0.25171
49.05	269.731	691.29	416.38			49.05	0.00136	49.05	0.00136			100.95	0.60079	0.27033	0.25258
49.2	269.158	691.769	416.679			49.2	0.00136	49.2	0.00136			100.8	0.60215	0.27126	0.25345
49.35	268.585	692.248	416.979			49.35	0.00136	49.35	0.00136			100.65	0.6035	0.27219	0.25433
49.5	268.012	692.727	417.278			49.5	0.00136	49.5	0.00136			100.5	0.60486	0.27312	0.2552
49.65	267.439	693.207	417.578			49.65	0.00136	49.65	0.00136			100.35	0.60621	0.27405	0.25607
49.8	266.866	693.686	417.877			49.8	0.00136	49.8	0.00136			100.2	0.60756	0.27498	0.25695
49.95	266.293	694.165	418.177			49.95	0.00136	49.95	0.00136			100.05	0.60891	0.27591	0.25782
50.1	265.72	694.644	418.477			50.1	0.00137	50.1	0.00137			99.9	0.61025	0.27684	0.2587
50.25	265.147	695.124	418.777			50.25	0.00137	50.25	0.00137			99.75	0.61159	0.27778	0.25958
50.4	264.574	695.603	419.076			50.4	0.00137	50.4	0.00137			99.6	0.61293	0.27871	0.26045
50.55	264.001	696.082	419.376			50.55	0.00137	50.55	0.00137			99.45	0.61426	0.27965	0.26133
50.7	263.428	696.562	419.676			50.7	0.00137	50.7	0.00137			99.3	0.6156	0.28058	0.26221
50.85	262.854	697.041	419.976			50.85	0.00137	50.85	0.00137			99.15	0.61693	0.28152	0.26309
51	262.281	697.521	420.276			51	0.00137	51	0.00137			99	0.61825	0.28245	0.26397
51.15	261.707	698.001	420.576			51.15	0.00137	51.15	0.00137			98.85	0.61958	0.28339	0.26485
51.3	261.134	698.48	420.876			51.3	0.00137	51.3	0.00137			98.7	0.6209	0.28433	0.26573
51.45	260.56	698.96	421.176			51.45	0.00137	51.45	0.00137			98.55	0.62221	0.28527	0.26661
51.6	259.986	699.44	421.476			51.6	0.00137	51.6	0.00137			98.4	0.62353	0.2862	0.26749
51.75	259.412	699.92	421.776			51.75	0.00138	51.75	0.00138			98.25	0.62484	0.28714	0.26837
51.9	258.839	700.4	422.076			51.9	0.00138	51.9	0.00138			98.1	0.62615	0.28808	0.26926
52.05	258.265	700.88	422.376			52.05	0.00138	52.05	0.00138			97.95	0.62745	0.28903	0.27014
52.2	257.691	701.36	422.676			52.2	0.00138	52.2	0.00138			97.8	0.62876	0.28997	0.27102
52.35	257.117	701.84	422.976			52.35	0.00138	52.35	0.00138			97.65	0.63006	0.29091	0.27191
52.5	256.543	702.32	423.277			52.5	0.00138	52.5	0.00138			97.5	0.63136	0.29185	0.2728
52.65	255.969	702.8	423.577			52.65	0.00138	52.65	0.00138			97.35	0.63265	0.2928	0.27368
52.8	255.394	703.28	423.877			52.8	0.00138	52.8	0.00138			97.2	0.63394	0.29374	0.27457
52.95	254.82	703.761	424.177			52.95	0.00138	52.95	0.00138			97.05	0.63523	0.29468	0.27546
53.1	254.246	704.241	424.478			53.1	0.00138	53.1	0.00138			96.9	0.63652	0.29563	0.27634
53.25	253.671	704.721	424.778			53.25	0.00139	53.25	0.00139			96.75	0.6378	0.29658	0.27723
53.4	253.097	705.202	425.079			53.4	0.00139	53.4	0.00139			96.6	0.63908	0.29752	0.27812
53.55	252.522	705.682	425.379			53.55	0.00139	53.55	0.00139			96.45	0.64035	0.29847	0.27901
53.7	251.948	706.163	425.68			53.7	0.00139	53.7	0.00139			96.3	0.64163	0.29942	0.2799
53.85	251.373	706.643	425.98			53.85	0.00139	53.85	0.00139			96.15	0.6429	0.30037	0.2808
54	250.798	707.124	426.281			54	0.00139	54	0.00139			96	0.64417	0.30132	0.28169
54.15	250.223	707.605	426.581			54.15	0.00139	54.15	0.00139			95.85	0.64543	0.30227	0.28258
54.3	249.649	708.086	426.882			54.3	0.00139	54.3	0.00139			95.7	0.6467	0.30322	0.28347
54.45	249.074	708.566	427.183			54.45	0.00139	54.45	0.00139			95.55	0.64796	0.30417	0.28437
54.6	248.499	709.047	427.483			54.6	0.00139	54.6	0.00139			95.4	0.64921	0.30512	0.28526
54.75	247.924	709.528	427.784			54.75	0.00139	54.75	0.00139			95.25	0.65047	0.30607	0.28616
54.9	247.349	710.009	428.085			54.9	0.0014	54.9	0.0014			95.1	0.65172	0.30703	0.28705
55.05	246.773	710.49	428.386			55.05	0.0014	55.05	0.0014			94.95	0.65296	0.30798	0.28795
55.2	246.198	710.971	428.686			55.2	0.0014	55.2	0.0014			94.8	0.65421	0.30893	0.28885
55.35	245.623	711.452	428.987			55.35	0.0014	55.35	0.0014			94.65	0.65545	0.30989	0.28974
55.5	245.047	711.934	429.288			55.5	0.0014	55.5	0.0014			94.5	0.65669	0.31084	0.29064
55.65	244.472	712.415	429.589			55.65	0.0014	55.65	0.0014			94.35	0.65793	0.3118	0.29154
55.8	243.896	712.896	429.89			55.8	0.0014	55.8	0.0014			94.2	0.65916	0.31276	0.29244
55.95	243.321	713.378	430.191			55.95	0.0014	55.95	0.0014			94.05	0.66039	0.31372	0.29334
56.1	242.745	713.859	430.492			56.1	0.0014	56.1	0.0014			93.9	0.66162	0.31467	0.29424
56.25	242.17	714.34	430.793			56.25	0.0014	56.25	0.0014			93.75	0.66284	0.31563	0.29514
56.4	241.594	714.822	431.094			56.4	0.00141	56.4	0.00141			93.6	0.66406	0.31659	0.29605
56.55	241.018	715.304	431.395			56.55	0.00141	56.55	0.00141			93.45	0.66528	0.31755	0.29695
56.7	240.442	715.785	431.697			56.7	0.00141	56.7	0.00141			93.3	0.6665	0.31851	0.29785
56.85	239.866	716.267	431.998			56.85	0.00141	56.85	0.00141			93.15	0.66771	0.31947	0.29876
57	239.29	716.749	432.299			57	0.00141	57	0.00141			93	0.66892	0.32044	0.29966
57.15	238.714	717.23	432.6			57.15	0.00141	57.15	0.00141			92.85	0.67013	0.3214	0.30056
57.3	238.138	717.712	432.902			57.3	0.00141	57.3	0.00141			92.7	0.67133	0.32236	0.30147
57.45	237.562	718.194	433.203			57.45	0.00141	57.45	0.00141			92.55	0.67253	0.32333	0.30238
57.6	236.985	718.676	433.504			57.6	0.00141	57.6	0.00141			92.4	0.67373	0.32429	0.30328
57.75	236.409	719.158	433.806			57.75	0.00141	57.75	0.00141			92.25	0.67493	0.32526	0.30419
57.9	235.833	719.64	434.107			57.9	0.00141	57.9	0.00141			92.1	0.67612	0.32622	0.3051
58.05	235.256	720.122	434.409			58.05	0.00142	58.05	0.00142			91.95	0.67731	0.32719	0.30601
58.2	234.68	720.604	434.71			58.2	0.00142	58.2	0.00142			91.8	0.6785	0.32816	0.30692
58.35	234.103	721.087	435.012			58.35	0.00142	58.35	0.00142			91.65	0.67968	0.32913	0.30783
58.5	233.527	721.569	435.313			58.5	0.00142	58.5	0.00142			91.5	0.68086	0.33009	0.30874
58.65	232.95	722.051	435.615			58.65	0.00142	58.65	0.00142			91.35	0.68204	0.33106	0.30965
58.8	232.373	722.534	435.917			58.8	0.00142	58.8	0.00142			91.2	0.68321	0.33203	0.31056
58.95	231.796	723.016	436.218			58.95	0.00142	58.95	0.00142			91.05	0.68439	0.333	0.31148
59.1	231.219	723.499	436.52			59.1	0.00142	59.1	0.00142			90.9	0.68555	0.33398	0.31239
59.25	230.642	723.981	436.822			59.25	0.00142	59.25	0.00142			90.75	0.68672	0.33495	0.3133
59.4	230.065	724.464	437.123			59.4	0.00142	59.4	0.00142			90.6	0.68788	0.33592	0.31422
59.55	229.488	724.946	437.425			59.55	0.00142	59.55	0.00142			90.45	0.68904	0.33689	0.31513
59.7	228.911	725.429	437.727			59.7	0.00143	59.7	0.00143			90.3	0.6902	0.33787	0.31605
59.85	228.334	725.912	438.029			59.85	0.00143	59.85	0.00143			90.15	0.69136	0.33884	0.31697
60	227.756	726.395	438.331			60	0.00143	60	0.00143			90	0.69251	0.33982	0.31788
60.15	227.179	726.878	438.633			60.15	0.00143	60.15	0.00143			89.85	0.69366	0.34079	0.3188
60.3	226.602	727.36	438.935			60.3	0.00143	60.3	0.00143			89.7	0.6948	0.34177	0.31972
60.45	226.024	727.843	439.237			60.45	0.00143	60.45	0.00143			89.55	0.69595	0.34275	0.32064
60.6	225.573	728.203	439.592			60.6	0.00143	60.6	0.00143			89.4	0.69709	0.34372	0.32156
60.75	225.123	728.562	439.947			60.75	0.00143	60.75	0.00143			89.25	0.69823	0.3447	0.32248
60.9	224.672	728.921	440.303			60.9	0.00143	60.9	0.00143			89.1	0.69936	0.34568	0.3234
61.05	224.221	729.28	440.658			61.05	0.00143	61.05	0.00143			88.95	0.7005	0.34666	0.32432
61.2	223.77	729.639	441.013			61.2	0.00143	61.2	0.00143			88.8	0.70163	0.34764	0.32525
61.35	223.319	729.998	441.369			61.35	0.00143	61.35	0.00143			88.65	0.70276	0.34862	0.32617
61.5	222.868	730.357	441.724			61.5	0.00144	61.5	0.00144			88.5	0.70388	0.3496	0.32709
61.65	222.417	730.717	442.08			61.65	0.00144	61.65	0.00144			88.35	0.70501	0.35058	0.32802
61.8	221.966	731.076	442.436			61.8	0.00144	61.8	0.00144			88.2	0.70613	0.35156	0.32895
61.95	221.515	731.435	442.791			61.95	0.00144	61.95	0.00144			88.05	0.70725	0.35254	0.32987
62.1	221.063	731.795	443.147			62.1	0.00144	62.1	0.00144			87.9	0.70837	0.35353	0.3308
62.25	220.612	732.154	443.503			62.25	0.00144	62.25	0.00144			87.75	0.70948	0.35451	0.33173
62.4	220.161	732.514	443.859			62.4	0.00144	62.4	0.00144			87.6	0.7106	0.35549	0.33266
62.55	219.709	732.874	444.215			62.55	0.00144	62.55	0.00144			87.45	0.71171	0.35648	0.33359
62.7	219.257	733.233	444.571			62.7	0.00144	62.7	0.00144			87.3	0.71282	0.35746	0.33452
62.85	218.806	733.593	444.927			62.85	0.00144	62.85	0.00144			87.15	0.71392	0.35845	0.33545
63	218.354	733.953	445.283			63	0.00144	63	0.00144			87	0.71503	0.35943	0.33638
63.15	217.902	734.313	445.639			63.15	0.00144	63.15	0.00144			86.85	0.71613	0.36042	0.33731
63.3	217.45	734.673	445.995			63.3	0.00144	63.3	0.00144			86.7	0.71723	0.3614	0.33824
63.45	216.999	735.033	446.351			63.45	0.00144	63.45	0.00144			86.55	0.71833	0.36239	0.33918
63.6	216.547	735.393	446.707			63.6	0.00145	63.6	0.00145			86.4	0.71942	0.36338	0.34011
63.75	216.095	735.753	447.064			63.75	0.00145	63.75	0.00145			86.25	0.72051	0.36436	0.34105
63.9	215.642	736.113	447.42			63.9	0.00145	63.9	0.00145			86.1	0.7216	0.36535	0.34199
64.05	215.19	736.473	447.777			64.05	0.00145	64.05	0.00145			85.95	0.72269	0.36634	0.34292
64.2	214.738	736.833	448.133			64.2	0.00145	64.2	0.00145			85.8	0.72378	0.36733	0.34386
64.35	214.286	737.193	448.49			64.35	0.00145	64.35	0.00145			85.65	0.72486	0.36832	0.3448
64.5	213.833	737.554	448.846			64.5	0.00145	64.5	0.00145			85.5	0.72594	0.36931	0.34574
64.65	213.381	737.914	449.203			64.65	0.00145	64.65	0.00145			85.35	0.72702	0.3703	0.34668
64.8	212.928	738.274	449.559			64.8	0.00145	64.8	0.00145			85.2	0.7281	0.37129	0.34762
64.95	212.476	738.635	449.916			64.95	0.00145	64.95	0.00145			85.05	0.72917	0.37228	0.34856
65.1	212.023	738.996	450.273			65.1	0.00145	65.1	0.00145			84.9	0.73024	0.37328	0.3495
65.25	211.57	739.356	450.63			65.25	0.00145	65.25	0.00145			84.75	0.73131	0.37427	0.35044
65.4	211.118	739.717	450.987			65.4	0.00145	65.4	0.00145			84.6	0.73238	0.37526	0.35139
65.55	210.665	740.077	451.344			65.55	0.00145	65.55	0.00145			84.45	0.73345	0.37626	0.35233
65.7	210.212	740.438	451.701			65.7	0.00146	65.7	0.00146			84.3	0.73451	0.37725	0.35328
65.85	209.759	740.799	452.058			65.85	0.00146	65.85	0.00146			84.15	0.73557	0.37824	0.35422
66	209.306	741.16	452.415			66	0.00146	66	0.00146			84	0.73663	0.37924	0.35517
66.15	208.853	741.521	452.772			66.15	0.00146	66.15	0.00146			83.85	0.73769	0.38023	0.35612
66.3	208.4	741.882	453.129			66.3	0.00146	66.3	0.00146			83.7	0.73874	0.38123	0.35707
66.45	207.946	742.243	453.487			66.45	0.00146	66.45	0.00146			83.55	0.73979	0.38223	0.35802
66.6	207.493	742.604	453.844			66.6	0.00146	66.6	0.00146			83.4	0.74084	0.38322	0.35897
66.75	207.04	742.965	454.201			66.75	0.00146	66.75	0.00146			83.25	0.74189	0.38422	0.35992
66.9	206.586	743.326	454.559			66.9	0.00146	66.9	0.00146			83.1	0.74293	0.38522	0.36087
67.05	206.133	743.687	454.916			67.05	0.00146	67.05	0.00146			82.95	0.74397	0.38622	0.36182
67.2	205.679	744.049	455.274			67.2	0.00146	67.2	0.00146			82.8	0.74501	0.38722	0.36277
67.35	205.225	744.41	455.631			67.35	0.00146	67.35	0.00146			82.65	0.74605	0.38822	0.36372
67.5	204.772	744.771	455.989			67.5	0.00146	67.5	0.00146			82.5	0.74709	0.38922	0.36468
67.65	204.318	745.133	456.347			67.65	0.00146	67.65	0.00146			82.35	0.74812	0.39022	0.36563
67.8	203.864	745.494	456.705			67.8	0.00147	67.8	0.00147			82.2	0.74915	0.39122	0.36659
67.95	203.41	745.856	457.062			67.95	0.00147	67.95	0.00147			82.05	0.75018	0.39222	0.36755
68.1	202.956	746.218	457.42			68.1	0.00147	68.1	0.00147			81.9	0.75121	0.39322	0.3685
68.25	202.502	746.579	457.778			68.25	0.00147	68.25	0.00147			81.75	0.75223	0.39422	0.36946
68.4	202.048	746.941	458.136			68.4	0.00147	68.4	0.00147			81.6	0.75325	0.39522	0.37042
68.55	201.594	747.303	458.494			68.55	0.00147	68.55	0.00147			81.45	0.75427	0.39623	0.37138
68.7	201.14	747.665	458.852			68.7	0.00147	68.7	0.00147			81.3	0.75529	0.39723	0.37234
68.85	200.685	748.026	459.21			68.85	0.00147	68.85	0.00147			81.15	0.7563	0.39824	0.3733
69	200.231	748.388	459.568			69	0.00147	69	0.00147			81	0.75732	0.39924	0.37426
69.15	199.776	748.75	459.927			69.15	0.00147	69.15	0.00147			80.85	0.75833	0.40025	0.37522
69.3	199.322	749.112	460.285			69.3	0.00147	69.3	0.00147			80.7	0.75933	0.40125	0.37619
69.45	198.867	749.474	460.643			69.45	0.00147	69.45	0.00147			80.55	0.76034	0.40226	0.37715
69.6	198.413	749.837	461.002			69.6	0.00147	69.6	0.00147			80.4	0.76134	0.40326	0.37812
69.75	197.958	750.199	461.36			69.75	0.00147	69.75	0.00147			80.25	0.76234	0.40427	0.37908
69.9	197.503	750.561	461.719			69.9	0.00148	69.9	0.00148			80.1	0.76334	0.40528	0.38005
70.05	197.048	750.923	462.077			70.05	0.00148	70.05	0.00148			79.95	0.76434	0.40629	0.38101
70.2	196.593	751.286	462.436			70.2	0.00148	70.2	0.00148			79.8	0.76533	0.40729	0.38198
70.35	196.138	751.648	462.794			70.35	0.00148	70.35	0.00148			79.65	0.76632	0.4083	0.38295
70.5	195.683	752.011	463.153			70.5	0.00148	70.5	0.00148			79.5	0.76731	0.40931	0.38392
70.65	195.228	752.373	463.512			70.65	0.00148	70.65	0.00148			79.35	0.7683	0.41032	0.38489
70.8	194.773	752.736	463.871			70.8	0.00148	70.8	0.00148			79.2	0.76929	0.41133	0.38586
70.95	194.318	753.098	464.23			70.95	0.00148	70.95	0.00148			79.05	0.77027	0.41235	0.38683
71.1	193.862	753.461	464.589			71.1	0.00148	71.1	0.00148			78.9	0.77125	0.41336	0.3878
71.25	193.407	753.824	464.948			71.25	0.00148	71.25	0.00148			78.75	0.77223	0.41437	0.38878
71.4	192.951	754.187	465.307			71.4	0.00148	71.4	0.00148			78.6	0.7732	0.41538	0.38975
71.55	192.496	754.549	465.666			71.55	0.00148	71.55	0.00148			78.45	0.77418	0.41639	0.39073
71.7	192.04	754.912	466.025			71.7	0.00148	71.7	0.00148			78.3	0.77515	0.41741	0.3917
71.85	191.585	755.275	466.384			71.85	0.00148	71.85	0.00148			78.15	0.77612	0.41842	0.39268
72	191.129	755.638	466.743			72	0.00149	72	0.00149			78	0.77708	0.41944	0.39365
72.15	190.673	756.001	467.103			72.15	0.00149	72.15	0.00149			77.85	0.77805	0.42045	0.39463
72.3	190.217	756.364	467.462			72.3	0.00149	72.3	0.00149			77.7	0.77901	0.42147	0.39561
72.45	189.761	756.728	467.821			72.45	0.00149	72.45	0.00149			77.55	0.77997	0.42248	0.39659
72.6	189.305	757.091	468.181			72.6	0.00149	72.6	0.00149			77.4	0.78092	0.4235	0.39757
72.75	188.849	757.454	468.54			72.75	0.00149	72.75	0.00149			77.25	0.78188	0.42452	0.39855
72.9	188.393	757.817	468.9			72.9	0.00149	72.9	0.00149			77.1	0.78283	0.42553	0.39953
73.05	187.937	758.181	469.259			73.05	0.00149	73.05	0.00149			76.95	0.78378	0.42655	0.40051
73.2	187.48	758.544	469.619			73.2	0.00149	73.2	0.00149			76.8	0.78473	0.42757	0.40149
73.35	187.024	758.908	469.979			73.35	0.00149	73.35	0.00149			76.65	0.78568	0.42859	0.40248
73.5	186.568	759.271	470.339			73.5	0.00149	73.5	0.00149			76.5	0.78662	0.42961	0.40346
73.65	186.111	759.635	470.698			73.65	0.00149	73.65	0.00149			76.35	0.78756	0.43063	0.40445
73.8	185.655	759.999	471.058			73.8	0.00149	73.8	0.00149			76.2	0.7885	0.43165	0.40543
73.95	185.198	760.362	471.418			73.95	0.00149	73.95	0.00149			76.05	0.78944	0.43267	0.40642
74.1	184.741	760.726	471.778			74.1	0.0015	74.1	0.0015			75.9	0.79037	0.43369	0.40741
74.25	184.285	761.09	472.138			74.25	0.0015	74.25	0.0015			75.75	0.7913	0.43471	0.40839
74.4	183.828	761.454	472.498			74.4	0.0015	74.4	0.0015			75.6	0.79223	0.43573	0.40938
74.55	183.371	761.818	472.859			74.55	0.0015	74.55	0.0015			75.45	0.79316	0.43676	0.41037
74.7	182.914	762.182	473.219			74.7	0.0015	74.7	0.0015			75.3	0.79408	0.43778	0.41136
74.85	182.457	762.546	473.579			74.85	0.0015	74.85	0.0015			75.15	0.79501	0.4388	0.41235
75	182	762.91	473.939			75	0.0015	75	0.0015			75	0.79593	0.43983	0.41334
75.15	181.543	763.274	474.3			75.15	0.0015	75.15	0.0015			74.85	0.79684	0.44085	0.41434
75.3	181.085	763.638	474.66			75.3	0.0015	75.3	0.0015			74.7	0.79776	0.44188	0.41533
75.45	180.628	764.002	475.021			75.45	0.0015	75.45	0.0015			74.55	0.79867	0.4429	0.41632
75.6	180.171	764.367	475.381			75.6	0.0015	75.6	0.0015			74.4	0.79958	0.44393	0.41732
75.75	179.713	764.731	475.742			75.75	0.0015	75.75	0.0015			74.25	0.80049	0.44495	0.41831
75.9	179.256	765.095	476.102			75.9	0.0015	75.9	0.0015			74.1	0.8014	0.44598	0.41931
76.05	178.798	765.46	476.463			76.05	0.0015	76.05	0.0015			73.95	0.8023	0.44701	0.42031
76.2	178.341	765.824	476.824			76.2	0.00151	76.2	0.00151			73.8	0.80321	0.44804	0.42131
76.35	177.883	766.189	477.184			76.35	0.00151	76.35	0.00151			73.65	0.80411	0.44907	0.4223
76.5	177.425	766.553	477.545			76.5	0.00151	76.5	0.00151			73.5	0.805	0.4501	0.4233
76.65	176.967	766.918	477.906			76.65	0.00151	76.65	0.00151			73.35	0.8059	0.45112	0.4243
76.8	176.509	767.283	478.267			76.8	0.00151	76.8	0.00151			73.2	0.80679	0.45215	0.4253
76.95	176.051	767.648	478.628			76.95	0.00151	76.95	0.00151			73.05	0.80768	0.45319	0.42631
77.1	175.593	768.013	478.989			77.1	0.00151	77.1	0.00151			72.9	0.80857	0.45422	0.42731
77.25	175.135	768.377	479.35			77.25	0.00151	77.25	0.00151			72.75	0.80945	0.45525	0.42831
77.4	174.677	768.742	479.712			77.4	0.00151	77.4	0.00151			72.6	0.81034	0.45628	0.42932
77.55	174.219	769.107	480.073			77.55	0.00151	77.55	0.00151			72.45	0.81122	0.45731	0.43032
77.7	173.761	769.472	480.434			77.7	0.00151	77.7	0.00151			72.3	0.8121	0.45835	0.43133
77.85	173.302	769.838	480.795			77.85	0.00151	77.85	0.00151			72.15	0.81297	0.45938	0.43233
78	172.844	770.203	481.157			78	0.00151	78	0.00151			72	0.81385	0.46041	0.43334
78.15	172.385	770.568	481.518			78.15	0.00151	78.15	0.00151			71.85	0.81472	0.46145	0.43435
78.3	171.927	770.933	481.88			78.3	0.00152	78.3	0.00152			71.7	0.81559	0.46248	0.43535
78.45	171.468	771.299	482.241			78.45	0.00152	78.45	0.00152			71.55	0.81646	0.46352	0.43636
78.6	171.009	771.664	482.603			78.6	0.00152	78.6	0.00152			71.4	0.81732	0.46455	0.43737
78.75	170.55	772.029	482.964			78.75	0.00152	78.75	0.00152			71.25	0.81818	0.46559	0.43838
78.9	170.092	772.395	483.326			78.9	0.00152	78.9	0.00152			71.1	0.81904	0.46663	0.4394
79.05	169.633	772.76	483.688			79.05	0.00152	79.05	0.00152			70.95	0.8199	0.46766	0.44041
79.2	169.174	773.126	484.05			79.2	0.00152	79.2	0.00152			70.8	0.82076	0.4687	0.44142
79.35	168.715	773.492	484.412			79.35	0.00152	79.35	0.00152			70.65	0.82161	0.46974	0.44243
79.5	168.255	773.857	484.773			79.5	0.00152	79.5	0.00152			70.5	0.82246	0.47078	0.44345
79.65	167.796	774.223	485.135			79.65	0.00152	79.65	0.00152			70.35	0.82331	0.47182	0.44446
79.8	167.337	774.589	485.497			79.8	0.00152	79.8	0.00152			70.2	0.82415	0.47286	0.44548
79.95	166.878	774.955	485.86			79.95	0.00152	79.95	0.00152			70.05	0.825	0.4739	0.4465
80.1	166.418	775.321	486.222			80.1	0.00152	80.1	0.00152			69.9	0.82584	0.47494	0.44751
80.25	165.959	775.687	486.584			80.25	0.00152	80.25	0.00152			69.75	0.82668	0.47598	0.44853
80.4	165.499	776.053	486.946			80.4	0.00153	80.4	0.00153			69.6	0.82752	0.47702	0.44955
80.55	165.04	776.419	487.308			80.55	0.00153	80.55	0.00153			69.45	0.82835	0.47807	0.45057
80.7	164.58	776.785	487.671			80.7	0.00153	80.7	0.00153			69.3	0.82918	0.47911	0.45159
80.85	164.12	777.151	488.033			80.85	0.00153	80.85	0.00153			69.15	0.83001	0.48015	0.45261
81	163.66	777.517	488.396			81	0.00153	81	0.00153			69	0.83084	0.4812	0.45363
81.15	163.201	777.884	488.758			81.15	0.00153	81.15	0.00153			68.85	0.83167	0.48224	0.45466
81.3	162.741	778.25	489.121			81.3	0.00153	81.3	0.00153			68.7	0.83249	0.48328	0.45568
81.45	162.281	778.616	489.483			81.45	0.00153	81.45	0.00153			68.55	0.83331	0.48433	0.4567
81.6	161.821	778.983	489.846			81.6	0.00153	81.6	0.00153			68.4	0.83413	0.48538	0.45773
81.75	161.36	779.349	490.209			81.75	0.00153	81.75	0.00153			68.25	0.83494	0.48642	0.45876
81.9	160.9	779.716	490.571			81.9	0.00153	81.9	0.00153			68.1	0.83576	0.48747	0.45978
82.05	160.44	780.083	490.934			82.05	0.00153	82.05	0.00153			67.95	0.83657	0.48852	0.46081
82.2	159.979	780.449	491.297			82.2	0.00153	82.2	0.00153			67.8	0.83738	0.48956	0.46184
82.35	159.519	780.816	491.66			82.35	0.00153	82.35	0.00153			67.65	0.83818	0.49061	0.46287
82.5	159.059	781.183	492.023			82.5	0.00154	82.5	0.00154			67.5	0.83899	0.49166	0.4639
82.65	158.598	781.55	492.386			82.65	0.00154	82.65	0.00154			67.35	0.83979	0.49271	0.46493
82.8	158.137	781.917	492.749			82.8	0.00154	82.8	0.00154			67.2	0.84059	0.49376	0.46596
82.95	157.677	782.284	493.112			82.95	0.00154	82.95	0.00154			67.05	0.84139	0.49481	0.46699
83.1	157.216	782.651	493.476			83.1	0.00154	83.1	0.00154			66.9	0.84218	0.49586	0.46802
83.25	156.755	783.018	493.839			83.25	0.00154	83.25	0.00154			66.75	0.84297	0.49691	0.46905
83.4	156.294	783.385	494.202			83.4	0.00154	83.4	0.00154			66.6	0.84376	0.49796	0.47009
83.55	155.833	783.752	494.565			83.55	0.00154	83.55	0.00154			66.45	0.84455	0.49901	0.47112
83.7	155.372	784.119	494.929			83.7	0.00154	83.7	0.00154			66.3	0.84534	0.50007	0.47216
83.85	154.911	784.486	495.292			83.85	0.00154	83.85	0.00154			66.15	0.84612	0.50112	0.4732
84	154.45	784.854	495.656			84	0.00154	84	0.00154			66	0.8469	0.50217	0.47423
84.15	153.989	785.221	496.019			84.15	0.00154	84.15	0.00154			65.85	0.84768	0.50323	0.47527
84.3	153.527	785.589	496.383			84.3	0.00154	84.3	0.00154			65.7	0.84846	0.50428	0.47631
84.45	153.066	785.956	496.747			84.45	0.00154	84.45	0.00154			65.55	0.84923	0.50534	0.47735
84.6	152.604	786.324	497.111			84.6	0.00155	84.6	0.00155			65.4	0.85	0.50639	0.47839
84.75	152.143	786.691	497.474			84.75	0.00155	84.75	0.00155			65.25	0.85077	0.50745	0.47943
84.9	151.681	787.059	497.838			84.9	0.00155	84.9	0.00155			65.1	0.85154	0.50851	0.48047
85.05	151.22	787.427	498.202			85.05	0.00155	85.05	0.00155			64.95	0.8523	0.50956	0.48151
85.2	150.758	787.794	498.566			85.2	0.00155	85.2	0.00155			64.8	0.85307	0.51062	0.48256
85.35	150.296	788.162	498.93			85.35	0.00155	85.35	0.00155			64.65	0.85383	0.51168	0.4836
85.5	149.834	788.53	499.294			85.5	0.00155	85.5	0.00155			64.5	0.85458	0.51274	0.48465
85.65	149.372	788.898	499.658			85.65	0.00155	85.65	0.00155			64.35	0.85534	0.5138	0.48569
85.8	148.91	789.266	500.022			85.8	0.00155	85.8	0.00155			64.2	0.85609	0.51486	0.48674
85.95	148.448	789.634	500.387			85.95	0.00155	85.95	0.00155			64.05	0.85684	0.51592	0.48779
86.1	147.986	790.002	500.751			86.1	0.00155	86.1	0.00155			63.9	0.85759	0.51698	0.48883
86.25	147.524	790.37	501.115			86.25	0.00155	86.25	0.00155			63.75	0.85834	0.51804	0.48988
86.4	147.062	790.739	501.48			86.4	0.00155	86.4	0.00155			63.6	0.85908	0.5191	0.49093
86.55	146.599	791.107	501.844			86.55	0.00156	86.55	0.00156			63.45	0.85982	0.52016	0.49198
86.7	146.137	791.475	502.209			86.7	0.00156	86.7	0.00156			63.3	0.86056	0.52122	0.49303
86.85	145.675	791.844	502.573			86.85	0.00156	86.85	0.00156			63.15	0.8613	0.52229	0.49408
87	145.212	792.212	502.938			87	0.00156	87	0.00156			63	0.86203	0.52335	0.49514
87.15	144.749	792.58	503.302			87.15	0.00156	87.15	0.00156			62.85	0.86276	0.52441	0.49619
87.3	144.287	792.949	503.667			87.3	0.00156	87.3	0.00156			62.7	0.86349	0.52548	0.49724
87.45	143.824	793.318	504.032			87.45	0.00156	87.45	0.00156			62.55	0.86422	0.52654	0.4983
87.6	143.361	793.686	504.397			87.6	0.00156	87.6	0.00156			62.4	0.86495	0.52761	0.49935
87.75	142.898	794.055	504.762			87.75	0.00156	87.75	0.00156			62.25	0.86567	0.52868	0.50041
87.9	142.435	794.424	505.127			87.9	0.00156	87.9	0.00156			62.1	0.86639	0.52974	0.50147
88.05	141.972	794.792	505.492			88.05	0.00156	88.05	0.00156			61.95	0.86711	0.53081	0.50253
88.2	141.509	795.161	505.857			88.2	0.00156	88.2	0.00156			61.8	0.86782	0.53188	0.50358
88.35	141.046	795.53	506.222			88.35	0.00156	88.35	0.00156			61.65	0.86854	0.53294	0.50464
88.5	140.583	795.899	506.587			88.5	0.00156	88.5	0.00156			61.5	0.86925	0.53401	0.5057
88.65	140.119	796.268	506.952			88.65	0.00157	88.65	0.00157			61.35	0.86995	0.53508	0.50676
88.8	139.656	796.637	507.317			88.8	0.00157	88.8	0.00157			61.2	0.87066	0.53615	0.50783
88.95	139.193	797.006	507.683			88.95	0.00157	88.95	0.00157			61.05	0.87136	0.53722	0.50889
89.1	138.729	797.376	508.048			89.1	0.00157	89.1	0.00157			60.9	0.87207	0.53829	0.50995
89.25	138.266	797.745	508.413			89.25	0.00157	89.25	0.00157			60.75	0.87277	0.53936	0.51101
89.4	137.802	798.114	508.779			89.4	0.00157	89.4	0.00157			60.6	0.87346	0.54043	0.51208
89.55	137.338	798.484	509.144			89.55	0.00157	89.55	0.00157			60.45	0.87416	0.54151	0.51314
89.7	136.874	798.853	509.51			89.7	0.00157	89.7	0.00157			60.3	0.87485	0.54258	0.51421
89.85	136.411	799.222	509.876			89.85	0.00157	89.85	0.00157			60.15	0.87554	0.54365	0.51528
90	135.947	799.592	510.241			90	0.00157	90	0.00157			60	0.87623	0.54472	0.51635
90.15	135.483	799.962	510.607			90.15	0.00157	90.15	0.00157			59.85	0.87691	0.5458	0.51741
90.3	135.019	800.331	510.973			90.3	0.00157	90.3	0.00157			59.7	0.87759	0.54687	0.51848
90.45	134.554	800.701	511.339			90.45	0.00157	90.45	0.00157			59.55	0.87827	0.54795	0.51955
90.6	134.09	801.071	511.705			90.6	0.00157	90.6	0.00157			59.4	0.87895	0.54902	0.52062
90.75	133.626	801.44	512.071			90.75	0.00158	90.75	0.00158			59.25	0.87963	0.5501	0.5217
90.9	133.162	801.81	512.437			90.9	0.00158	90.9	0.00158			59.1	0.8803	0.55118	0.52277
91.05	132.697	802.18	512.803			91.05	0.00158	91.05	0.00158			58.95	0.88097	0.55225	0.52384
91.2	132.233	802.55	513.169			91.2	0.00158	91.2	0.00158			58.8	0.88164	0.55333	0.52491
91.35	131.768	802.92	513.535			91.35	0.00158	91.35	0.00158			58.65	0.88231	0.55441	0.52599
91.5	131.304	803.29	513.901			91.5	0.00158	91.5	0.00158			58.5	0.88297	0.55549	0.52706
91.65	130.839	803.66	514.267			91.65	0.00158	91.65	0.00158			58.35	0.88363	0.55657	0.52814
91.8	130.374	804.03	514.634			91.8	0.00158	91.8	0.00158			58.2	0.88429	0.55764	0.52922
91.95	129.909	804.401	515			91.95	0.00158	91.95	0.00158			58.05	0.88495	0.55872	0.5303
92.1	129.445	804.771	515.367			92.1	0.00158	92.1	0.00158			57.9	0.8856	0.5598	0.53137
92.25	128.98	805.141	515.733			92.25	0.00158	92.25	0.00158			57.75	0.88626	0.56089	0.53245
92.4	128.515	805.512	516.1			92.4	0.00158	92.4	0.00158			57.6	0.88691	0.56197	0.53353
92.55	128.049	805.882	516.466			92.55	0.00158	92.55	0.00158			57.45	0.88755	0.56305	0.53461
92.7	127.584	806.253	516.833			92.7	0.00158	92.7	0.00158			57.3	0.8882	0.56413	0.5357
92.85	127.119	806.623	517.2			92.85	0.00159	92.85	0.00159			57.15	0.88884	0.56521	0.53678
93	126.654	806.994	517.566			93	0.00159	93	0.00159			57	0.88948	0.5663	0.53786
93.15	126.188	807.365	517.933			93.15	0.00159	93.15	0.00159			56.85	0.89012	0.56738	0.53894
93.3	125.723	807.735	518.3			93.3	0.00159	93.3	0.00159			56.7	0.89076	0.56847	0.54003
93.45	125.257	808.106	518.667			93.45	0.00159	93.45	0.00159			56.55	0.89139	0.56955	0.54111
93.6	124.792	808.477	519.034			93.6	0.00159	93.6	0.00159			56.4	0.89202	0.57064	0.5422
93.75	124.326	808.848	519.401			93.75	0.00159	93.75	0.00159			56.25	0.89265	0.57172	0.54329
93.9	123.861	809.219	519.768			93.9	0.00159	93.9	0.00159			56.1	0.89327	0.57281	0.54438
94.05	123.395	809.59	520.135			94.05	0.00159	94.05	0.00159			55.95	0.8939	0.57389	0.54546
94.2	122.929	809.961	520.503			94.2	0.00159	94.2	0.00159			55.8	0.89452	0.57498	0.54655
94.35	122.463	810.332	520.87			94.35	0.00159	94.35	0.00159			55.65	0.89514	0.57607	0.54764
94.5	121.997	810.703	521.237			94.5	0.00159	94.5	0.00159			55.5	0.89576	0.57716	0.54873
94.65	121.531	811.074	521.605			94.65	0.00159	94.65	0.00159			55.35	0.89637	0.57825	0.54982
94.8	121.065	811.446	521.972			94.8	0.00159	94.8	0.00159			55.2	0.89698	0.57934	0.55092
94.95	120.599	811.817	522.34			94.95	0.0016	94.95	0.0016			55.05	0.89759	0.58043	0.55201
95.1	120.132	812.188	522.707			95.1	0.0016	95.1	0.0016			54.9	0.8982	0.58152	0.5531
95.25	119.666	812.56	523.075			95.25	0.0016	95.25	0.0016			54.75	0.89881	0.58261	0.5542
95.4	119.2	812.931	523.442			95.4	0.0016	95.4	0.0016			54.6	0.89941	0.5837	0.55529
95.55	118.733	813.303	523.81			95.55	0.0016	95.55	0.0016			54.45	0.90001	0.58479	0.55639
95.7	118.267	813.674	524.178			95.7	0.0016	95.7	0.0016			54.3	0.90061	0.58588	0.55749
95.85	117.8	814.046	524.546			95.85	0.0016	95.85	0.0016			54.15	0.9012	0.58698	0.55858
96	117.333	814.418	524.913			96	0.0016	96	0.0016			54	0.9018	0.58807	0.55968
96.15	116.867	814.79	525.281			96.15	0.0016	96.15	0.0016			53.85	0.90239	0.58916	0.56078
96.3	116.4	815.161	525.649			96.3	0.0016	96.3	0.0016			53.7	0.90297	0.59026	0.56188
96.45	115.933	815.533	526.017			96.45	0.0016	96.45	0.0016			53.55	0.90356	0.59135	0.56298
96.6	115.466	815.905	526.385			96.6	0.0016	96.6	0.0016			53.4	0.90415	0.59245	0.56408
96.75	114.999	816.277	526.754			96.75	0.0016	96.75	0.0016			53.25	0.90473	0.59354	0.56519
96.9	114.532	816.649	527.122			96.9	0.00161	96.9	0.00161			53.1	0.90531	0.59464	0.56629
97.05	114.065	817.021	527.49			97.05	0.00161	97.05	0.00161			52.95	0.90588	0.59574	0.56739
97.2	113.597	817.394	527.858			97.2	0.00161	97.2	0.00161			52.8	0.90646	0.59683	0.5685
97.35	113.13	817.766	528.227			97.35	0.00161	97.35	0.00161			52.65	0.90703	0.59793	0.5696
97.5	112.663	818.138	528.595			97.5	0.00161	97.5	0.00161			52.5	0.9076	0.59903	0.57071
97.65	112.195	818.51	528.964			97.65	0.00161	97.65	0.00161			52.35	0.90817	0.60013	0.57182
97.8	111.728	818.883	529.332			97.8	0.00161	97.8	0.00161			52.2	0.90873	0.60123	0.57292
97.95	111.26	819.255	529.701			97.95	0.00161	97.95	0.00161			52.05	0.90929	0.60233	0.57403
98.1	110.793	819.628	530.069			98.1	0.00161	98.1	0.00161			51.9	0.90985	0.60343	0.57514
98.25	110.325	820	530.438			98.25	0.00161	98.25	0.00161			51.75	0.91041	0.60453	0.57625
98.4	109.857	820.373	530.807			98.4	0.00161	98.4	0.00161			51.6	0.91097	0.60563	0.57736
98.55	109.389	820.745	531.175			98.55	0.00161	98.55	0.00161			51.45	0.91152	0.60673	0.57847
98.7	108.921	821.118	531.544			98.7	0.00161	98.7	0.00161			51.3	0.91207	0.60783	0.57959
98.85	108.453	821.491	531.913			98.85	0.00161	98.85	0.00161			51.15	0.91262	0.60894	0.5807
99	107.985	821.864	532.282			99	0.00162	99	0.00162			51	0.91317	0.61004	0.58181
99.15	107.517	822.237	532.651			99.15	0.00162	99.15	0.00162			50.85	0.91371	0.61114	0.58293
99.3	107.049	822.61	533.02			99.3	0.00162	99.3	0.00162			50.7	0.91425	0.61225	0.58404
99.45	106.581	822.983	533.389			99.45	0.00162	99.45	0.00162			50.55	0.91479	0.61335	0.58516
99.6	106.112	823.356	533.759			99.6	0.00162	99.6	0.00162			50.4	0.91533	0.61446	0.58628
99.75	105.644	823.729	534.128			99.75	0.00162	99.75	0.00162			50.25	0.91586	0.61556	0.58739
99.9	105.175	824.102	534.497			99.9	0.00162	99.9	0.00162			50.1	0.91639	0.61667	0.58851
100.05	104.707	824.475	534.866			100.05	0.00162	100.05	0.00162			49.95	0.91692	0.61778	0.58963
100.2	104.238	824.848	535.236			100.2	0.00162	100.2	0.00162			49.8	0.91745	0.61889	0.59075
100.35	103.77	825.222	535.605			100.35	0.00162	100.35	0.00162			49.65	0.91797	0.61999	0.59187
100.5	103.301	825.595	535.975			100.5	0.00162	100.5	0.00162			49.5	0.9185	0.6211	0.59299
100.65	102.832	825.968	536.344			100.65	0.00162	100.65	0.00162			49.35	0.91902	0.62221	0.59412
100.8	102.363	826.342	536.714			100.8	0.00162	100.8	0.00162			49.2	0.91953	0.62332	0.59524
100.95	101.894	826.715	537.084			100.95	0.00162	100.95	0.00162			49.05	0.92005	0.62443	0.59636
101.1	101.425	827.089	537.453			101.1	0.00163	101.1	0.00163			48.9	0.92056	0.62554	0.59749
101.25	100.956	827.463	537.823			101.25	0.00163	101.25	0.00163			48.75	0.92107	0.62665	0.59861
101.4	100.487	827.836	538.193			101.4	0.00163	101.4	0.00163			48.6	0.92158	0.62776	0.59974
101.55	100.018	828.21	538.563			101.55	0.00163	101.55	0.00163			48.45	0.92209	0.62887	0.60087
101.7	99.5483	828.584	538.933			101.7	0.00163	101.7	0.00163			48.3	0.92259	0.62999	0.60199
101.85	99.0789	828.958	539.303			101.85	0.00163	101.85	0.00163			48.15	0.92309	0.6311	0.60312
102	98.6095	829.332	539.673			102	0.00163	102	0.00163			48	0.92359	0.63221	0.60425
102.15	98.1399	829.706	540.043			102.15	0.00163	102.15	0.00163			47.85	0.92408	0.63333	0.60538
102.3	97.6703	830.08	540.413			102.3	0.00163	102.3	0.00163			47.7	0.92458	0.63444	0.60651
102.45	97.2007	830.454	540.783			102.45	0.00163	102.45	0.00163			47.55	0.92507	0.63556	0.60764
102.6	96.731	830.828	541.154			102.6	0.00163	102.6	0.00163			47.4	0.92556	0.63667	0.60878
102.75	96.2612	831.202	541.524			102.75	0.00163	102.75	0.00163			47.25	0.92605	0.63779	0.60991
102.9	95.7913	831.577	541.894			102.9	0.00163	102.9	0.00163			47.1	0.92653	0.6389	0.61104
103.05	95.3213	831.951	542.265			103.05	0.00164	103.05	0.00164			46.95	0.92701	0.64002	0.61218
103.2	94.8513	832.325	542.635			103.2	0.00164	103.2	0.00164			46.8	0.92749	0.64114	0.61331
103.35	94.3813	832.7	543.006			103.35	0.00164	103.35	0.00164			46.65	0.92797	0.64225	0.61445
103.5	93.9111	833.074	543.376			103.5	0.00164	103.5	0.00164			46.5	0.92844	0.64337	0.61559
103.65	93.4409	833.449	543.747			103.65	0.00164	103.65	0.00164			46.35	0.92892	0.64449	0.61672
103.8	92.9706	833.823	544.118			103.8	0.00164	103.8	0.00164			46.2	0.92939	0.64561	0.61786
103.95	92.5002	834.198	544.488			103.95	0.00164	103.95	0.00164			46.05	0.92985	0.64673	0.619
104.1	92.0298	834.573	544.859			104.1	0.00164	104.1	0.00164			45.9	0.93032	0.64785	0.62014
104.25	91.5593	834.947	545.23			104.25	0.00164	104.25	0.00164			45.75	0.93078	0.64897	0.62128
104.4	91.0888	835.322	545.601			104.4	0.00164	104.4	0.00164			45.6	0.93124	0.65009	0.62243
104.55	90.6181	835.697	545.972			104.55	0.00164	104.55	0.00164			45.45	0.9317	0.65122	0.62357
104.7	90.1474	836.072	546.343			104.7	0.00164	104.7	0.00164			45.3	0.93216	0.65234	0.62471
104.85	89.6766	836.447	546.714			104.85	0.00164	104.85	0.00164			45.15	0.93261	0.65346	0.62586
105	89.2058	836.822	547.085			105	0.00164	105	0.00164			45	0.93306	0.65458	0.627
105.15	88.7349	837.197	547.457			105.15	0.00165	105.15	0.00165			44.85	0.93351	0.65571	0.62815
105.3	88.2639	837.572	547.828			105.3	0.00165	105.3	0.00165			44.7	0.93396	0.65683	0.62929
105.45	87.7928	837.947	548.199			105.45	0.00165	105.45	0.00165			44.55	0.9344	0.65796	0.63044
105.6	87.3217	838.323	548.57			105.6	0.00165	105.6	0.00165			44.4	0.93484	0.65908	0.63159
105.75	86.8505	838.698	548.942			105.75	0.00165	105.75	0.00165			44.25	0.93528	0.66021	0.63274
105.9	86.3792	839.073	549.313			105.9	0.00165	105.9	0.00165			44.1	0.93572	0.66134	0.63389
106.05	85.9079	839.449	549.685			106.05	0.00165	106.05	0.00165			43.95	0.93615	0.66246	0.63504
106.2	85.4365	839.824	550.057			106.2	0.00165	106.2	0.00165			43.8	0.93659	0.66359	0.63619
106.35	84.965	840.2	550.428			106.35	0.00165	106.35	0.00165			43.65	0.93701	0.66472	0.63734
106.5	84.4935	840.575	550.8			106.5	0.00165	106.5	0.00165			43.5	0.93744	0.66585	0.63849
106.65	84.0219	840.951	551.172			106.65	0.00165	106.65	0.00165			43.35	0.93787	0.66698	0.63964
106.8	83.5502	841.327	551.543			106.8	0.00165	106.8	0.00165			43.2	0.93829	0.6681	0.6408
106.95	83.0784	841.703	551.915			106.95	0.00165	106.95	0.00165			43.05	0.93871	0.66923	0.64195
107.1	82.6066	842.078	552.287			107.1	0.00166	107.1	0.00166			42.9	0.93913	0.67037	0.64311
107.25	82.1347	842.454	552.659			107.25	0.00166	107.25	0.00166			42.75	0.93954	0.6715	0.64427
107.4	81.6628	842.83	553.031			107.4	0.00166	107.4	0.00166			42.6	0.93996	0.67263	0.64542
107.55	81.1907	843.206	553.403			107.55	0.00166	107.55	0.00166			42.45	0.94037	0.67376	0.64658
107.7	80.7186	843.582	553.775			107.7	0.00166	107.7	0.00166			42.3	0.94077	0.67489	0.64774
107.85	80.2464	843.958	554.148			107.85	0.00166	107.85	0.00166			42.15	0.94118	0.67603	0.6489
108	79.7742	844.334	554.52			108	0.00166	108	0.00166			42	0.94158	0.67716	0.65006
108.15	79.3019	844.711	554.892			108.15	0.00166	108.15	0.00166			41.85	0.94198	0.67829	0.65122
108.3	78.8295	845.087	555.265			108.3	0.00166	108.3	0.00166			41.7	0.94238	0.67943	0.65238
108.45	78.3571	845.463	555.637			108.45	0.00166	108.45	0.00166			41.55	0.94278	0.68056	0.65355
108.6	77.8845	845.84	556.009			108.6	0.00166	108.6	0.00166			41.4	0.94317	0.6817	0.65471
108.75	77.4119	846.216	556.382			108.75	0.00166	108.75	0.00166			41.25	0.94356	0.68283	0.65587
108.9	76.9393	846.593	556.755			108.9	0.00166	108.9	0.00166			41.1	0.94395	0.68397	0.65704
109.05	76.4665	846.969	557.127			109.05	0.00166	109.05	0.00166			40.95	0.94434	0.68511	0.6582
109.2	75.9937	847.346	557.5			109.2	0.00167	109.2	0.00167			40.8	0.94472	0.68624	0.65937
109.35	75.5208	847.722	557.873			109.35	0.00167	109.35	0.00167			40.65	0.94511	0.68738	0.66054
109.5	75.0479	848.099	558.245			109.5	0.00167	109.5	0.00167			40.5	0.94549	0.68852	0.66171
109.65	74.5749	848.476	558.618			109.65	0.00167	109.65	0.00167			40.35	0.94586	0.68966	0.66288
109.8	74.1018	848.853	558.991			109.8	0.00167	109.8	0.00167			40.2	0.94624	0.6908	0.66404
109.95	73.6287	849.229	559.364			109.95	0.00167	109.95	0.00167			40.05	0.94661	0.69194	0.66522
110.1	73.1554	849.606	559.737			110.1	0.00167	110.1	0.00167			39.9	0.94698	0.69308	0.66639
110.25	72.6821	849.983	560.11			110.25	0.00167	110.25	0.00167			39.75	0.94735	0.69422	0.66756
110.4	72.2088	850.36	560.483			110.4	0.00167	110.4	0.00167			39.6	0.94771	0.69536	0.66873
110.55	71.7353	850.738	560.857			110.55	0.00167	110.55	0.00167			39.45	0.94808	0.69651	0.66991
110.7	71.2618	851.115	561.23			110.7	0.00167	110.7	0.00167			39.3	0.94844	0.69765	0.67108
110.85	70.7883	851.492	561.603			110.85	0.00167	110.85	0.00167			39.15	0.94879	0.69879	0.67225
111	70.3146	851.869	561.977			111	0.00167	111	0.00167			39	0.94915	0.69993	0.67343
111.15	69.8409	852.246	562.35			111.15	0.00168	111.15	0.00168			38.85	0.9495	0.70108	0.67461
111.3	69.3671	852.624	562.723			111.3	0.00168	111.3	0.00168			38.7	0.94985	0.70222	0.67578
111.45	68.8932	853.001	563.097			111.45	0.00168	111.45	0.00168			38.55	0.9502	0.70337	0.67696
111.6	68.4193	853.379	563.471			111.6	0.00168	111.6	0.00168			38.4	0.95055	0.70451	0.67814
111.75	67.9453	853.756	563.844			111.75	0.00168	111.75	0.00168			38.25	0.95089	0.70566	0.67932
111.9	67.4713	854.134	564.218			111.9	0.00168	111.9	0.00168			38.1	0.95123	0.70681	0.6805
112.05	66.9971	854.512	564.592			112.05	0.00168	112.05	0.00168			37.95	0.95157	0.70795	0.68168
112.2	66.5229	854.889	564.965			112.2	0.00168	112.2	0.00168			37.8	0.95191	0.7091	0.68287
112.35	66.0486	855.267	565.339			112.35	0.00168	112.35	0.00168			37.65	0.95224	0.71025	0.68405
112.5	65.5743	855.645	565.713			112.5	0.00168	112.5	0.00168			37.5	0.95257	0.7114	0.68523
112.65	65.0999	856.023	566.087			112.65	0.00168	112.65	0.00168			37.35	0.9529	0.71255	0.68642
112.8	64.6254	856.401	566.461			112.8	0.00168	112.8	0.00168			37.2	0.95323	0.7137	0.6876
112.95	64.1508	856.779	566.835			112.95	0.00168	112.95	0.00168			37.05	0.95355	0.71485	0.68879
113.1	63.6762	857.157	567.209			113.1	0.00168	113.1	0.00168			36.9	0.95388	0.716	0.68998
113.25	63.2015	857.535	567.584			113.25	0.00169	113.25	0.00169			36.75	0.95419	0.71715	0.69116
113.4	62.7267	857.913	567.958			113.4	0.00169	113.4	0.00169			36.6	0.95451	0.7183	0.69235
113.55	62.2519	858.291	568.332			113.55	0.00169	113.55	0.00169			36.45	0.95483	0.71945	0.69354
113.7	61.777	858.67	568.706			113.7	0.00169	113.7	0.00169			36.3	0.95514	0.72061	0.69473
113.85	61.302	859.048	569.081			113.85	0.00169	113.85	0.00169			36.15	0.95545	0.72176	0.69592
114	60.8269	859.426	569.455			114	0.00169	114	0.00169			36	0.95576	0.72291	0.69711
114.15	60.3518	859.805	569.83			114.15	0.00169	114.15	0.00169			35.85	0.95606	0.72407	0.69831
114.3	59.8766	860.183	570.204			114.3	0.00169	114.3	0.00169			35.7	0.95636	0.72522	0.6995
114.45	59.4014	860.562	570.579			114.45	0.00169	114.45	0.00169			35.55	0.95666	0.72638	0.70069
114.6	58.926	860.94	570.954			114.6	0.00169	114.6	0.00169			35.4	0.95696	0.72753	0.70189
114.75	58.4506	861.319	571.328			114.75	0.00169	114.75	0.00169			35.25	0.95726	0.72869	0.70308
114.9	57.9751	861.698	571.703			114.9	0.00169	114.9	0.00169			35.1	0.95755	0.72985	0.70428
115.05	57.4996	862.077	572.078			115.05	0.00169	115.05	0.00169			34.95	0.95784	0.731	0.70548
115.2	57.024	862.455	572.453			115.2	0.0017	115.2	0.0017			34.8	0.95813	0.73216	0.70668
115.35	56.5483	862.834	572.828			115.35	0.0017	115.35	0.0017			34.65	0.95842	0.73332	0.70787
115.5	56.0725	863.213	573.203			115.5	0.0017	115.5	0.0017			34.5	0.9587	0.73448	0.70907
115.65	55.5967	863.592	573.578			115.65	0.0017	115.65	0.0017			34.35	0.95898	0.73564	0.71027
115.8	55.1208	863.971	573.953			115.8	0.0017	115.8	0.0017			34.2	0.95926	0.7368	0.71147
115.95	54.6448	864.35	574.328			115.95	0.0017	115.95	0.0017			34.05	0.95954	0.73796	0.71268
116.1	54.1688	864.73	574.704			116.1	0.0017	116.1	0.0017			33.9	0.95981	0.73912	0.71388
116.25	53.6927	865.109	575.079			116.25	0.0017	116.25	0.0017			33.75	0.96008	0.74028	0.71508
116.4	53.2165	865.488	575.454			116.4	0.0017	116.4	0.0017			33.6	0.96035	0.74144	0.71629
116.55	52.7403	865.867	575.83			116.55	0.0017	116.55	0.0017			33.45	0.96062	0.7426	0.71749
116.7	52.264	866.247	576.205			116.7	0.0017	116.7	0.0017			33.3	0.96088	0.74377	0.7187
116.85	51.7876	866.626	576.581			116.85	0.0017	116.85	0.0017			33.15	0.96114	0.74493	0.7199
117	51.3111	867.006	576.956			117	0.0017	117	0.0017			33	0.9614	0.74609	0.72111
117.15	50.8346	867.385	577.332			117.15	0.0017	117.15	0.0017			32.85	0.96166	0.74726	0.72232
117.3	50.358	867.765	577.708			117.3	0.00171	117.3	0.00171			32.7	0.96191	0.74842	0.72353
117.45	49.8813	868.145	578.083			117.45	0.00171	117.45	0.00171			32.55	0.96217	0.74959	0.72474
117.6	49.4046	868.524	578.459			117.6	0.00171	117.6	0.00171			32.4	0.96242	0.75076	0.72595
117.75	48.9277	868.904	578.835			117.75	0.00171	117.75	0.00171			32.25	0.96266	0.75192	0.72716
117.9	48.4509	869.284	579.211			117.9	0.00171	117.9	0.00171			32.1	0.96291	0.75309	0.72837
118.05	48.3153	869.238	579.492			118.05	0.00171	118.05	0.00171			31.95	0.96315	0.75426	0.72958
118.2	48.1857	869.184	579.771			118.2	0.00171	118.2	0.00171			31.8	0.9634	0.75542	0.7308
118.35	48.0561	869.131	580.051			118.35	0.00171	118.35	0.00171			31.65	0.96364	0.75659	0.73201
118.5	47.9265	869.077	580.33			118.5	0.00171	118.5	0.00171			31.5	0.96388	0.75776	0.73323
118.65	47.7969	869.023	580.61			118.65	0.00171	118.65	0.00171			31.35	0.96412	0.75892	0.73444
118.8	47.6673	868.97	580.89			118.8	0.00171	118.8	0.00171			31.2	0.96437	0.76009	0.73566
118.95	47.5376	868.916	581.169			118.95	0.00171	118.95	0.00171			31.05	0.96461	0.76126	0.73687
119.1	47.4079	868.863	581.449			119.1	0.00171	119.1	0.00171			30.9	0.96485	0.76242	0.73809
119.25	47.2782	868.809	581.729			119.25	0.00171	119.25	0.00171			30.75	0.96508	0.76359	0.73931
119.4	47.1485	868.755	582.008			119.4	0.00171	119.4	0.00171			30.6	0.96532	0.76475	0.74052
119.55	47.0187	868.701	582.288			119.55	0.00171	119.55	0.00171			30.45	0.96556	0.76592	0.74174
119.7	46.889	868.648	582.568			119.7	0.00171	119.7	0.00171			30.3	0.9658	0.76709	0.74296
119.85	46.7592	868.594	582.848			119.85	0.00171	119.85	0.00171			30.15	0.96603	0.76825	0.74418
120	46.6294	868.54	583.128			120	0.00171	120	0.00171			30	0.96627	0.76942	0.7454
120.15	46.4996	868.487	583.408			120.15	0.00171	120.15	0.00171			29.85	0.96651	0.77059	0.74662
120.3	46.3698	868.433	583.688			120.3	0.00171	120.3	0.00171			29.7	0.96674	0.77175	0.74784
120.45	46.2399	868.379	583.968			120.45	0.00171	120.45	0.00171			29.55	0.96697	0.77292	0.74907
120.6	46.11	868.325	584.248			120.6	0.00171	120.6	0.00171			29.4	0.96721	0.77408	0.75029
120.75	45.9802	868.272	584.528			120.75	0.00171	120.75	0.00171			29.25	0.96744	0.77525	0.75151
120.9	45.8502	868.218	584.808			120.9	0.00171	120.9	0.00171			29.1	0.96767	0.77641	0.75274
121.05	45.7203	868.164	585.089			121.05	0.00171	121.05	0.00171			28.95	0.9679	0.77758	0.75396
121.2	45.5904	868.11	585.369			121.2	0.00171	121.2	0.00171			28.8	0.96813	0.77874	0.75518
121.35	45.4604	868.057	585.649			121.35	0.00171	121.35	0.00171			28.65	0.96836	0.77991	0.75641
121.5	45.3304	868.003	585.93			121.5	0.00171	121.5	0.00171			28.5	0.96859	0.78107	0.75764
121.65	45.2004	867.949	586.21			121.65	0.00171	121.65	0.00171			28.35	0.96882	0.78224	0.75886
121.8	45.0704	867.895	586.49			121.8	0.00171	121.8	0.00171			28.2	0.96905	0.78341	0.76009
121.95	44.9403	867.841	586.771			121.95	0.00171	121.95	0.00171			28.05	0.96928	0.78457	0.76132
122.1	44.8103	867.788	587.052			122.1	0.00171	122.1	0.00171			27.9	0.9695	0.78574	0.76255
122.25	44.6802	867.734	587.332			122.25	0.00171	122.25	0.00171			27.75	0.96973	0.7869	0.76378
122.4	44.5501	867.68	587.613			122.4	0.00171	122.4	0.00171			27.6	0.96995	0.78806	0.765
122.55	44.4199	867.626	587.893			122.55	0.00171	122.55	0.00171			27.45	0.97018	0.78923	0.76623
122.7	44.2898	867.572	588.174			122.7	0.00171	122.7	0.00171			27.3	0.9704	0.79039	0.76747
122.85	44.1596	867.518	588.455			122.85	0.00171	122.85	0.00171			27.15	0.97063	0.79156	0.7687
123	44.0294	867.464	588.736			123	0.00171	123	0.00171			27	0.97085	0.79272	0.76993
123.15	43.8993	867.411	589.016			123.15	0.0017	123.15	0.0017			26.85	0.97107	0.79389	0.77116
123.3	43.769	867.357	589.297			123.3	0.0017	123.3	0.0017			26.7	0.97129	0.79505	0.77239
123.45	43.6388	867.303	589.578			123.45	0.0017	123.45	0.0017			26.55	0.97151	0.79622	0.77363
123.6	43.5085	867.249	589.859			123.6	0.0017	123.6	0.0017			26.4	0.97173	0.79738	0.77486
123.75	43.3783	867.195	590.14			123.75	0.0017	123.75	0.0017			26.25	0.97195	0.79855	0.7761
123.9	43.248	867.141	590.421			123.9	0.0017	123.9	0.0017			26.1	0.97217	0.79971	0.77733
124.05	43.1176	867.087	590.702			124.05	0.0017	124.05	0.0017			25.95	0.97239	0.80087	0.77857
124.2	42.9873	867.033	590.983			124.2	0.0017	124.2	0.0017			25.8	0.97261	0.80204	0.77981
124.35	42.8569	866.979	591.264			124.35	0.0017	124.35	0.0017			25.65	0.97282	0.8032	0.78104
124.5	42.7266	866.925	591.546			124.5	0.0017	124.5	0.0017			25.5	0.97304	0.80436	0.78228
124.65	42.5962	866.871	591.827			124.65	0.0017	124.65	0.0017			25.35	0.97325	0.80553	0.78352
124.8	42.4658	866.817	592.108			124.8	0.0017	124.8	0.0017			25.2	0.97347	0.80669	0.78476
124.95	42.3353	866.763	592.389			124.95	0.0017	124.95	0.0017			25.05	0.97368	0.80786	0.786
125.1	42.2049	866.709	592.671			125.1	0.0017	125.1	0.0017			24.9	0.9739	0.80902	0.78724
125.25	42.0744	866.655	592.952			125.25	0.0017	125.25	0.0017			24.75	0.97411	0.81018	0.78848
125.4	41.9439	866.601	593.234			125.4	0.0017	125.4	0.0017			24.6	0.97432	0.81135	0.78972
125.55	41.8134	866.547	593.515			125.55	0.0017	125.55	0.0017			24.45	0.97453	0.81251	0.79096
125.7	41.6829	866.493	593.797			125.7	0.0017	125.7	0.0017			24.3	0.97474	0.81367	0.7922
125.85	41.5523	866.439	594.078			125.85	0.0017	125.85	0.0017			24.15	0.97495	0.81484	0.79345
126	41.4218	866.385	594.36			126	0.0017	126	0.0017			24	0.97516	0.816	0.79469
126.15	41.2912	866.331	594.641			126.15	0.0017	126.15	0.0017			23.85	0.97537	0.81716	0.79594
126.3	41.1606	866.277	594.923			126.3	0.0017	126.3	0.0017			23.7	0.97558	0.81833	0.79718
126.45	41.0299	866.223	595.205			126.45	0.0017	126.45	0.0017			23.55	0.97579	0.81949	0.79843
126.6	40.8993	866.169	595.487			126.6	0.0017	126.6	0.0017			23.4	0.97599	0.82065	0.79967
126.75	40.7686	866.115	595.768			126.75	0.0017	126.75	0.0017			23.25	0.9762	0.82181	0.80092
126.9	40.6379	866.061	596.05			126.9	0.0017	126.9	0.0017			23.1	0.97641	0.82298	0.80217
127.05	40.5072	866.007	596.332			127.05	0.0017	127.05	0.0017			22.95	0.97661	0.82414	0.80341
127.2	40.3765	865.953	596.614			127.2	0.0017	127.2	0.0017			22.8	0.97681	0.8253	0.80466
127.35	40.2458	865.899	596.896			127.35	0.0017	127.35	0.0017			22.65	0.97702	0.82646	0.80591
127.5	40.115	865.845	597.178			127.5	0.0017	127.5	0.0017			22.5	0.97722	0.82763	0.80716
127.65	39.9842	865.79	597.46			127.65	0.0017	127.65	0.0017			22.35	0.97742	0.82879	0.80841
127.8	39.8534	865.736	597.742			127.8	0.0017	127.8	0.0017			22.2	0.97762	0.82995	0.80966
127.95	39.7226	865.682	598.024			127.95	0.0017	127.95	0.0017			22.05	0.97782	0.83111	0.81091
128.1	39.5918	865.628	598.307			128.1	0.0017	128.1	0.0017			21.9	0.97803	0.83227	0.81217
128.25	39.4609	865.574	598.589			128.25	0.0017	128.25	0.0017			21.75	0.97822	0.83344	0.81342
128.4	39.33	865.52	598.871			128.4	0.0017	128.4	0.0017			21.6	0.97842	0.8346	0.81467
128.55	39.1991	865.466	599.153			128.55	0.0017	128.55	0.0017			21.45	0.97862	0.83576	0.81593
128.7	39.0682	865.411	599.436			128.7	0.0017	128.7	0.0017			21.3	0.97882	0.83692	0.81718
128.85	38.9373	865.357	599.718			128.85	0.0017	128.85	0.0017			21.15	0.97902	0.83808	0.81843
129	38.8063	865.303	600.001			129	0.0017	129	0.0017			21	0.97921	0.83925	0.81969
129.15	38.6754	865.249	600.283			129.15	0.0017	129.15	0.0017			20.85	0.97941	0.84041	0.82095
129.3	38.5444	865.195	600.566			129.3	0.0017	129.3	0.0017			20.7	0.9796	0.84157	0.8222
129.45	38.4133	865.14	600.848			129.45	0.0017	129.45	0.0017			20.55	0.9798	0.84273	0.82346
129.6	38.2823	865.086	601.131			129.6	0.0017	129.6	0.0017			20.4	0.97999	0.84389	0.82472
129.75	38.1513	865.032	601.413			129.75	0.0017	129.75	0.0017			20.25	0.98018	0.84505	0.82598
129.9	38.0202	864.978	601.696			129.9	0.0017	129.9	0.0017			20.1	0.98038	0.84621	0.82724
130.05	37.8891	864.923	601.979			130.05	0.0017	130.05	0.0017			19.95	0.98057	0.84738	0.8285
130.2	37.758	864.869	602.262			130.2	0.0017	130.2	0.0017			19.8	0.98076	0.84854	0.82976
130.35	37.6268	864.815	602.544			130.35	0.0017	130.35	0.0017			19.65	0.98095	0.8497	0.83102
130.5	37.4957	864.761	602.827			130.5	0.0017	130.5	0.0017			19.5	0.98114	0.85086	0.83228
130.65	37.3645	864.706	603.11			130.65	0.0017	130.65	0.0017			19.35	0.98133	0.85202	0.83354
130.8	37.2333	864.652	603.393			130.8	0.0017	130.8	0.0017			19.2	0.98152	0.85318	0.8348
130.95	37.1021	864.598	603.676			130.95	0.0017	130.95	0.0017			19.05	0.9817	0.85434	0.83607
131.1	36.9709	864.543	603.959			131.1	0.0017	131.1	0.0017			18.9	0.98189	0.8555	0.83733
131.25	36.8397	864.489	604.242			131.25	0.0017	131.25	0.0017			18.75	0.98208	0.85666	0.83859
131.4	36.7084	864.435	604.525			131.4	0.0017	131.4	0.0017			18.6	0.98226	0.85782	0.83986
131.55	36.5771	864.38	604.808			131.55	0.0017	131.55	0.0017			18.45	0.98245	0.85898	0.84112
131.7	36.4458	864.326	605.092			131.7	0.0017	131.7	0.0017			18.3	0.98263	0.86014	0.84239
131.85	36.3145	864.272	605.375			131.85	0.0017	131.85	0.0017			18.15	0.98281	0.8613	0.84366
132	36.1831	864.217	605.658			132	0.0017	132	0.0017			18	0.983	0.86246	0.84493
132.15	36.0518	864.163	605.942			132.15	0.0017	132.15	0.0017			17.85	0.98318	0.86362	0.84619
132.3	35.9204	864.109	606.225			132.3	0.0017	132.3	0.0017			17.7	0.98336	0.86478	0.84746
132.45	35.789	864.054	606.508			132.45	0.0017	132.45	0.0017			17.55	0.98354	0.86594	0.84873
132.6	35.6576	864	606.792			132.6	0.0017	132.6	0.0017			17.4	0.98372	0.8671	0.85
132.75	35.5261	863.946	607.075			132.75	0.0017	132.75	0.0017			17.25	0.9839	0.86826	0.85127
132.9	35.3947	863.891	607.359			132.9	0.0017	132.9	0.0017			17.1	0.98408	0.86942	0.85254
133.05	35.2632	863.837	607.642			133.05	0.0017	133.05	0.0017			16.95	0.98426	0.87058	0.85381
133.2	35.1317	863.782	607.926			133.2	0.0017	133.2	0.0017			16.8	0.98444	0.87174	0.85509
133.35	35.0002	863.728	608.21			133.35	0.0017	133.35	0.0017			16.65	0.98461	0.8729	0.85636
133.5	34.8686	863.673	608.493			133.5	0.0017	133.5	0.0017			16.5	0.98479	0.87406	0.85763
133.65	34.7371	863.619	608.777			133.65	0.0017	133.65	0.0017			16.35	0.98497	0.87522	0.85891
133.8	34.6055	863.565	609.061			133.8	0.0017	133.8	0.0017			16.2	0.98514	0.87638	0.86018
133.95	34.4739	863.51	609.345			133.95	0.0017	133.95	0.0017			16.05	0.98532	0.87754	0.86145
134.1	34.3423	863.456	609.629			134.1	0.0017	134.1	0.0017			15.9	0.98549	0.8787	0.86273
134.25	34.2106	863.401	609.912			134.25	0.0017	134.25	0.0017			15.75	0.98566	0.87986	0.86401
134.4	34.079	863.347	610.196			134.4	0.0017	134.4	0.0017			15.6	0.98583	0.88102	0.86528
134.55	33.9473	863.292	610.48			134.55	0.0017	134.55	0.0017			15.45	0.98601	0.88217	0.86656
134.7	33.8156	863.238	610.764			134.7	0.0017	134.7	0.0017			15.3	0.98618	0.88333	0.86784
134.85	33.6839	863.183	611.048			134.85	0.0017	134.85	0.0017			15.15	0.98635	0.88449	0.86912
135	33.5521	863.129	611.333			135	0.0017	135	0.0017			15	0.98652	0.88565	0.8704
135.15	33.4204	863.074	611.617			135.15	0.0017	135.15	0.0017			14.85	0.98669	0.88681	0.87168
135.3	33.2886	863.02	611.901			135.3	0.0017	135.3	0.0017			14.7	0.98685	0.88797	0.87296
135.45	33.1568	862.965	612.185			135.45	0.0017	135.45	0.0017			14.55	0.98702	0.88913	0.87424
135.6	33.025	862.911	612.47			135.6	0.0017	135.6	0.0017			14.4	0.98719	0.89029	0.87552
135.75	32.8932	862.856	612.754			135.75	0.0017	135.75	0.0017			14.25	0.98736	0.89144	0.8768
135.9	32.7613	862.801	613.038			135.9	0.0017	135.9	0.0017			14.1	0.98752	0.8926	0.87809
136.05	32.6295	862.747	613.323			136.05	0.0017	136.05	0.0017			13.95	0.98769	0.89376	0.87937
136.2	32.4976	862.692	613.607			136.2	0.0017	136.2	0.0017			13.8	0.98785	0.89492	0.88065
136.35	32.3657	862.638	613.892			136.35	0.0017	136.35	0.0017			13.65	0.98801	0.89608	0.88194
136.5	32.2337	862.583	614.176			136.5	0.0017	136.5	0.0017			13.5	0.98818	0.89723	0.88322
136.65	32.1018	862.528	614.461			136.65	0.0017	136.65	0.0017			13.35	0.98834	0.89839	0.88451
136.8	31.9698	862.474	614.745			136.8	0.0017	136.8	0.0017			13.2	0.9885	0.89955	0.88579
136.95	31.8378	862.419	615.03			136.95	0.0017	136.95	0.0017			13.05	0.98866	0.90071	0.88708
137.1	31.7058	862.365	615.315			137.1	0.0017	137.1	0.0017			12.9	0.98882	0.90187	0.88837
137.25	31.5738	862.31	615.599			137.25	0.00169	137.25	0.00169			12.75	0.98898	0.90302	0.88966
137.4	31.4417	862.255	615.884			137.4	0.00169	137.4	0.00169			12.6	0.98914	0.90418	0.89095
137.55	31.3097	862.201	616.169			137.55	0.00169	137.55	0.00169			12.45	0.9893	0.90534	0.89224
137.7	31.1776	862.146	616.454			137.7	0.00169	137.7	0.00169			12.3	0.98946	0.9065	0.89353
137.85	31.0455	862.091	616.739			137.85	0.00169	137.85	0.00169			12.15	0.98961	0.90765	0.89482
138	30.9134	862.037	617.024			138	0.00169	138	0.00169			12	0.98977	0.90881	0.89611
138.15	30.7812	861.982	617.309			138.15	0.00169	138.15	0.00169			11.85	0.98993	0.90997	0.8974
138.3	30.649	861.927	617.594			138.3	0.00169	138.3	0.00169			11.7	0.99008	0.91112	0.89869
138.45	30.5169	861.873	617.879			138.45	0.00169	138.45	0.00169			11.55	0.99024	0.91228	0.89998
138.6	30.3847	861.818	618.164			138.6	0.00169	138.6	0.00169			11.4	0.99039	0.91344	0.90128
138.75	30.2524	861.763	618.449			138.75	0.00169	138.75	0.00169			11.25	0.99054	0.9146	0.90257
138.9	30.1202	861.708	618.735			138.9	0.00169	138.9	0.00169			11.1	0.99069	0.91575	0.90387
139.05	29.9879	861.654	619.02			139.05	0.00169	139.05	0.00169			10.95	0.99085	0.91691	0.90516
139.2	29.8557	861.599	619.305			139.2	0.00169	139.2	0.00169			10.8	0.991	0.91807	0.90646
139.35	29.7233	861.544	619.59			139.35	0.00169	139.35	0.00169			10.65	0.99115	0.91922	0.90775
139.5	29.591	861.489	619.876			139.5	0.00169	139.5	0.00169			10.5	0.9913	0.92038	0.90905
139.65	29.4587	861.435	620.161			139.65	0.00169	139.65	0.00169			10.35	0.99145	0.92154	0.91035
139.8	29.3263	861.38	620.447			139.8	0.00169	139.8	0.00169			10.2	0.99159	0.92269	0.91165
139.95	29.1939	861.325	620.732			139.95	0.00169	139.95	0.00169			10.05	0.99174	0.92385	0.91295
140.1	29.0615	861.27	621.018			140.1	0.00169	140.1	0.00169			9.9	0.99189	0.925	0.91425
140.25	28.9291	861.216	621.303			140.25	0.00169	140.25	0.00169			9.75	0.99204	0.92616	0.91555
140.4	28.7967	861.161	621.589			140.4	0.00169	140.4	0.00169			9.6	0.99218	0.92732	0.91685
140.55	28.6642	861.106	621.875			140.55	0.00169	140.55	0.00169			9.45	0.99233	0.92847	0.91815
140.7	28.5317	861.051	622.16			140.7	0.00169	140.7	0.00169			9.3	0.99247	0.92963	0.91945
140.85	28.3992	860.996	622.446			140.85	0.00169	140.85	0.00169			9.15	0.99261	0.93078	0.92075
141	28.2667	860.941	622.732			141	0.00169	141	0.00169			9	0.99276	0.93194	0.92206
141.15	28.1342	860.887	623.018			141.15	0.00169	141.15	0.00169			8.85	0.9929	0.9331	0.92336
141.3	28.0016	860.832	623.304			141.3	0.00169	141.3	0.00169			8.7	0.99304	0.93425	0.92466
141.45	27.8691	860.777	623.59			141.45	0.00169	141.45	0.00169			8.55	0.99318	0.93541	0.92597
141.6	27.7365	860.722	623.876			141.6	0.00169	141.6	0.00169			8.4	0.99332	0.93656	0.92727
141.75	27.6039	860.667	624.162			141.75	0.00169	141.75	0.00169			8.25	0.99346	0.93772	0.92858
141.9	27.4712	860.612	624.448			141.9	0.00169	141.9	0.00169			8.1	0.9936	0.93887	0.92989
142.05	27.3386	860.557	624.734			142.05	0.00169	142.05	0.00169			7.95	0.99374	0.94003	0.93119
142.2	27.2059	860.502	625.02			142.2	0.00169	142.2	0.00169			7.8	0.99388	0.94118	0.9325
142.35	27.0732	860.447	625.306			142.35	0.00169	142.35	0.00169			7.65	0.99401	0.94234	0.93381
142.5	26.9405	860.393	625.592			142.5	0.00169	142.5	0.00169			7.5	0.99415	0.94349	0.93512
142.65	26.8077	860.338	625.879			142.65	0.00169	142.65	0.00169			7.35	0.99428	0.94465	0.93643
142.8	26.675	860.283	626.165			142.8	0.00169	142.8	0.00169			7.2	0.99442	0.9458	0.93774
142.95	26.5422	860.228	626.451			142.95	0.00169	142.95	0.00169			7.05	0.99455	0.94696	0.93905
143.1	26.4094	860.173	626.738			143.1	0.00169	143.1	0.00169			6.9	0.99469	0.94811	0.94036
143.25	26.2766	860.118	627.024			143.25	0.00169	143.25	0.00169			6.75	0.99482	0.94927	0.94167
143.4	26.1438	860.063	627.311			143.4	0.00169	143.4	0.00169			6.6	0.99495	0.95042	0.94299
143.55	26.0109	860.008	627.597			143.55	0.00169	143.55	0.00169			6.45	0.99508	0.95158	0.9443
143.7	25.8781	859.953	627.884			143.7	0.00169	143.7	0.00169			6.3	0.99521	0.95273	0.94561
143.85	25.7452	859.898	628.17			143.85	0.00169	143.85	0.00169			6.15	0.99534	0.95389	0.94693
144	25.6122	859.843	628.457			144	0.00169	144	0.00169			6	0.99547	0.95504	0.94824
144.15	25.4793	859.788	628.744			144.15	0.00169	144.15	0.00169			5.85	0.9956	0.95619	0.94956
144.3	25.3464	859.733	629.031			144.3	0.00169	144.3	0.00169			5.7	0.99573	0.95735	0.95088
144.45	25.2134	859.678	629.317			144.45	0.00169	144.45	0.00169			5.55	0.99586	0.9585	0.95219
144.6	25.0804	859.623	629.604			144.6	0.00169	144.6	0.00169			5.4	0.99599	0.95966	0.95351
144.75	24.9474	859.568	629.891			144.75	0.00169	144.75	0.00169			5.25	0.99611	0.96081	0.95483
144.9	24.8144	859.513	630.178			144.9	0.00169	144.9	0.00169			5.1	0.99624	0.96196	0.95615
145.05	24.6813	859.458	630.465			145.05	0.00169	145.05	0.00169			4.95	0.99636	0.96312	0.95747
145.2	24.5482	859.403	630.752			145.2	0.00169	145.2	0.00169			4.8	0.99649	0.96427	0.95879
145.35	24.4152	859.348	631.039			145.35	0.00169	145.35	0.00169			4.65	0.99661	0.96543	0.96011
145.5	24.2821	859.292	631.326			145.5	0.00169	145.5	0.00169			4.5	0.99673	0.96658	0.96143
145.65	24.1489	859.237	631.613			145.65	0.00169	145.65	0.00169			4.35	0.99685	0.96773	0.96275
145.8	24.0158	859.182	631.9			145.8	0.00169	145.8	0.00169			4.2	0.99698	0.96889	0.96407
145.95	23.8826	859.127	632.188			145.95	0.00169	145.95	0.00169			4.05	0.9971	0.97004	0.96539
146.1	23.7494	859.072	632.475			146.1	0.00169	146.1	0.00169			3.9	0.99722	0.97119	0.96672
146.25	23.6162	859.017	632.762			146.25	0.00169	146.25	0.00169			3.75	0.99734	0.97235	0.96804
146.4	23.483	858.962	633.049			146.4	0.00169	146.4	0.00169			3.6	0.99746	0.9735	0.96937
146.55	23.3497	858.907	633.337			146.55	0.00169	146.55	0.00169			3.45	0.99757	0.97465	0.97069
146.7	23.2165	858.851	633.624			146.7	0.00169	146.7	0.00169			3.3	0.99769	0.9758	0.97202
146.85	23.0832	858.796	633.912			146.85	0.00169	146.85	0.00169			3.15	0.99781	0.97696	0.97334
147	22.9499	858.741	634.199			147	0.00169	147	0.00169			3	0.99792	0.97811	0.97467
147.15	22.8165	858.686	634.487			147.15	0.00169	147.15	0.00169			2.85	0.99804	0.97926	0.976
147.3	22.6832	858.631	634.774			147.3	0.00169	147.3	0.00169			2.7	0.99815	0.98042	0.97733
147.45	22.5498	858.576	635.062			147.45	0.00169	147.45	0.00169			2.55	0.99827	0.98157	0.97866
147.6	22.4165	858.52	635.35			147.6	0.00169	147.6	0.00169			2.4	0.99838	0.98272	0.97999
147.75	22.283	858.465	635.637			147.75	0.00169	147.75	0.00169			2.25	0.99849	0.98387	0.98132
147.9	22.1496	858.41	635.925			147.9	0.00169	147.9	0.00169			2.1	0.99861	0.98503	0.98265
148.05	22.0162	858.355	636.213			148.05	0.00169	148.05	0.00169			1.95	0.99872	0.98618	0.98398
148.2	21.8827	858.3	636.501			148.2	0.00169	148.2	0.00169			1.8	0.99883	0.98733	0.98531
148.35	21.7492	858.244	636.789			148.35	0.00169	148.35	0.00169			1.65	0.99894	0.98848	0.98664
148.5	21.6157	858.189	637.077			148.5	0.00169	148.5	0.00168			1.5	0.99905	0.98963	0.98797
148.65	21.4822	858.134	637.365			148.65	0.00169	148.65	0.00167			1.35	0.99916	0.99079	0.98931
148.8	21.3487	858.079	637.653			148.8	0.00169	148.8	0.00166			1.2	0.99926	0.99194	0.99064
148.95	21.2151	858.023	637.941			148.95	0.00169	148.95	0.00162			1.05	0.99937	0.99309	0.99198
149.1	21.0815	857.968	638.229			149.1	0.00169	149.1	0.00154			0.9	0.99948	0.99424	0.99331
149.25	20.9479	857.913	638.517			149.25	0.00169	149.25	0.0014			0.75	0.99958	0.99539	0.99465
149.4	20.8143	857.857	638.805			149.4	0.00169	149.4	0.00118			0.6	0.99969	0.99655	0.99599
149.55	20.6807	857.802	639.093			149.55	0.00169	149.55	0.00086513			0.45	0.99979	0.9977	0.99732
149.7	20.547	857.747	639.382			149.7	0.00169	149.7	0.000459274			0.3	0.9999	0.99885	0.99866
149.85	20.4133	857.691	639.67			149.85	0.00169	149.85	0			0.15	1	1	1

## Sheet: Figure3
Figure3(a)				Figure 3(b)					Figure3(c)				Figure3(d)
time (hr)	relative activity	uncertainty		time(hr)	corrosion attack depth(um)	error plus	error minus		time (hr)	relative activity	uncertainty		time (hr)	relative activity	uncertainty
5.07846	0.99639	0.0029		5.07846	0.49091	0.39545	0.39545		5.07846	0.99887	0.0286		5.07846	1.00047	0.00324
10.1904	0.99497	0.00291		10.1904	0.68182	0.39545	0.39545		10.1904	1.01158	0.02879		10.1904	0.99866	0.00324
15.2833	0.99589	0.00292		15.2833	0.55909	0.39545	0.39545		15.2833	1.00643	0.02872		15.2833	1.00234	0.00324
20.306	0.99939	0.00295		20.306	0.08182	0.40909	0.08182		20.306	0.99312	0.02856		20.306	1.00049	0.00324
25.3199	0.99379	0.00295		25.3199	0.84545	0.40909	0.39545		25.3199	0.9886	0.0285		25.3199	0.99929	0.00324
30.3162	0.99472	0.00297		30.3162	0.72273	0.39545	0.40909		30.3162	0.97573	0.02833		30.3162	1.00094	0.00324
35.2478	0.99249	0.00298		35.2478	1.02273	0.40909	0.40909		35.2478	0.99593	0.02861		35.2478	0.998	0.00323
40.1418	0.99528	0.003		40.1418	0.64091	0.40909	0.40909		40.1418	0.97605	0.02834		40.1418	0.99839	0.00324
45.0418	0.99592	0.00302		45.0418	0.55909	0.40909	0.40909		45.0418	1.00476	0.02875		45.0418	1.00307	0.00324
49.9151	0.9955	0.00304		49.9151	0.61364	0.40909	0.40909		49.9151	0.98278	0.02847		49.9151	0.99957	0.00324
54.6811	0.99564	0.00306		54.6811	0.6	0.40909	0.42273		54.6811	0.98353	0.02849		54.6811	0.99971	0.00324
59.3511	0.99339	0.00308		59.3511	0.9	0.42273	0.42273		59.3511	0.99459	0.02864		59.3511	0.99671	0.00323
64.0499	0.99379	0.00309		64.0499	0.84545	0.42273	0.42273		64.0499	0.98279	0.02851		64.0499	1.00195	0.00324
68.7551	0.99516	0.00311		68.7551	0.65455	0.43636	0.42273		68.7551	0.99516	0.02868		68.7551	0.99323	0.00323
73.4531	0.99043	0.00313		73.4531	1.30909	0.43636	0.43636		73.4531	0.99025	0.02864		73.4531	0.99727	0.00324
78.1526	0.99581	0.00316		78.1526	0.57273	0.42273	0.43636		78.1526	0.98981	0.02864		78.1526	0.99535	0.00323
82.8078	0.98905	0.00317		82.8078	1.48636	0.45	0.42273		82.8078	0.97817	0.02851		82.8078	0.9972	0.00324
87.456	0.9913	0.0032		87.456	1.18636	0.44864	0.43636		87.456	0.9874	0.02863		87.456	0.99557	0.00323
92.1665	0.99447	0.00322		92.1665	0.75	0.43636	0.43636		92.1665	1.02863	0.02923		92.1665	0.9986	0.00324
96.8221	0.99186	0.00324		96.8221	1.10455	0.45545	0.43636		96.8221	0.97034	0.02846		96.8221	0.99936	0.00324
101.481	0.98906	0.00327		101.481	1.48636	0.46364	0.43636		101.481	0.99883	0.02887		101.481	1.00587	0.00325
105.978	0.98805	0.00329		105.978	1.635	0.45136	0.44864		105.978	1.03003	0.02933		105.978	1.00195	0.00324
110.467	0.99172	0.00333		110.467	1.13182	0.45818	0.45		110.467	1.00642	0.02902		110.467	1.00369	0.00324
114.94	0.99465	0.00335		114.94	0.72273	0.46364	0.45		114.94	0.97706	0.02864		114.94	0.99955	0.00324
119.514	0.99078	0.00337		119.514	1.25455	0.47727	0.45		119.514	0.97899	0.02869		119.514	0.99678	0.00324
124.114	0.99201	0.0034		124.114	1.09091	0.46909	0.46364		124.114	0.96831	0.02857		124.114	0.99938	0.00324
128.628	0.98838	0.00343		128.628	1.59	0.46909	0.47182		128.628	1.00344	0.02907		128.628	0.99757	0.00324
133.092	0.98955	0.00346		133.092	1.41818	0.49091	0.46364		133.092	1.00783	0.02916		133.092	1.00194	0.00324
137.566	0.98659	0.00348		137.566	1.84091	0.47727	0.49091		137.566	0.99466	0.02901		137.566	1.00515	0.00325
142.03	0.99098	0.00352		142.03	1.22727	0.49091	0.47727		142.03	1.00791	0.02921		142.03	1.00153	0.00324
146.502	0.99088	0.00355		146.502	1.24091	0.50455	0.47727		146.502	1.00464	0.02917		146.502	1.00219	0.00324
150.917	0.98566	0.00357		150.917	1.96364	0.49091	0.49091		150.917	0.96338	0.02863		150.917	1.00058	0.00324
155.246	0.98422	0.00361		155.246	2.16818	0.49091	0.49091		155.246	1.00371	0.02921		155.246	0.99708	0.00324
159.536	0.98945	0.00364		159.536	1.44545	0.50455	0.50455		159.536	0.99848	0.02916		159.536	0.99616	0.00324
163.794	0.98605	0.00368		163.794	1.90909	0.50455	0.50455		163.794	0.97522	0.02889		163.794	0.99853	0.00324
168.045	0.98614	0.00371		168.045	1.90909	0.50455	0.53182		168.045	1.00054	0.02926		168.045	1.00345	0.00325
172.324	0.98516	0.00375		172.324	2.03182	0.51818	0.51682		172.324	0.9854	0.0291		172.324	1.00167	0.00325
176.627	0.98512	0.00379		176.627	2.04545	0.51818	0.53045		176.627	0.99725	0.02927		176.627	0.99997	0.00325
180.914	0.98426	0.00382		180.914	2.15455	0.53182	0.51955		180.914	0.98336	0.02911		180.914	0.99989	0.00325
185.206	0.98923	0.00387		185.206	1.47273	0.53182	0.53182		185.206	1.0191	0.02963		185.206	0.9988	0.00324
189.515	0.98544	0.00391		189.515	2.00455	0.53182	0.54545		189.515	0.99642	0.02934		189.515	1.00205	0.00325
193.819	0.991	0.00395		193.819	1.22727	0.54545	0.54545		193.819	0.98679	0.02927		193.819	1.00464	0.00326
198.124	0.98539	0.00399		198.124	2.00455	0.54545	0.55909		198.124	1.01164	0.02964		198.124	1.00259	0.00326
202.419	0.99102	0.00404		202.419	1.22727	0.55909	0.55909		202.419	0.99413	0.02944		202.419	1.00066	0.00325
206.691	0.99088	0.00408		206.691	1.24091	0.57273	0.55909		206.691	0.98205	0.02933		206.691	0.9984	0.00325
211.021	0.99149	0.00413		211.021	1.15909	0.57273	0.55909		211.021	0.99199	0.02948		211.021	1.00121	0.00326
215.349	0.98172	0.00417		215.349	2.50909	0.57273	0.57273		215.349	0.96085	0.02908		215.349	0.99452	0.00325
219.708	0.9842	0.00423		219.708	2.16818	0.57273	0.57818		219.708	1.00578	0.0297		219.708	1.00103	0.00325
224.006	0.97813	0.00427		224.006	3	0.58636	0.58636		224.006	0.9601	0.02913		224.006	1.00089	0.00325
228.323	0.98502	0.00431		228.323	2.05909	0.58636	0.6		228.323	0.98861	0.02957		228.323	1.00435	0.00326
232.616	0.98901	0.00438		232.616	1.5	0.61364	0.6		232.616	0.98128	0.02949		232.616	0.99827	0.00325
236.835	0.98284	0.00443		236.835	2.35909	0.6	0.61364		236.835	0.96926	0.02937		236.835	1.00272	0.00326
241.016	0.98076	0.00448		241.016	2.63182	0.61364	0.6		241.016	1.00051	0.02982		241.016	0.99536	0.00324
245.151	0.98952	0.00453		245.151	1.43182	0.62727	0.62727		245.151	0.99305	0.02979		245.151	1.00411	0.00326
249.264	0.98087	0.00459		249.264	2.61818	0.62727	0.62727		249.264	1.01084	0.03009		249.264	1.00087	0.00326
253.412	0.98423	0.00466		253.412	2.16818	0.62727	0.65318		253.412	1.03231	0.03043		253.412	0.99972	0.00326
257.697	0.98662	0.0047		257.697	1.84091	0.64091	0.65455		257.697	1.01593	0.03021		257.697	0.99745	0.00325

## Sheet: Figure4
Figure 4(c)
	Cr	Mn	Fe	Ni
1	21.098	2.007	62.815	12.809	before corrosion
2	4.36	0.22	68.44	25.5	point 1
3	1.53	0.06	62.11	34.9	point 2
4	3.37	0	63.62	32.21	point 3

## Sheet: Figure 5b
P3
accumulated time (day)	in hour	activity (uCi) after considering decay	error	activity (Bq)	error
0.801389	19.2333	0.0429382	0.137605	1588.71	5091.38
1.07361	25.7667	0.163372	0.145364	6044.76	5378.46
1.80069	43.2167	0.129538	0.104066	4792.91	3850.45
1.85556	44.5333	0.134705	0.0847573	4984.1	3136.02
2.87222	68.9333	0.169048	0.0833606	6254.79	3084.34
3.86875	92.85	0.193722	0.081699	7167.7	3022.86
4.86944	116.867	0.173326	0.0841049	6413.07	3111.88
5.88889	141.333	0.260948	0.0837736	9655.08	3099.62
6.87639	165.033	0.263634	0.0832176	9754.46	3079.05
7.91806	190.033	0.248607	0.0849387	9198.46	3142.73
8.91944	214.067	0.261712	0.085609	9683.35	3167.53
9.95417	238.9	0.25978	0.0881915	9611.87	3263.09
P2
accumulated time (day)		activity(uCi) because of detector move	error propogation	activity (Bq)	error
0.777778	18.6667	0.255052	0.113865	9436.93	4213
0.982639	23.5833	0.234142	0.058516	8663.27	2165.09
1.99444	47.8667	0.669238	0.109998	24761.8	4069.93
2.97847	71.4833	0.569746	0.127624	21080.6	4722.08
3.97153	95.3167	0.543762	0.12448	20119.2	4605.77
4.97708	119.45	0.311127	0.126343	11511.7	4674.71
6.03125	144.75	0.498415	0.129372	18441.4	4786.78
6.98056	167.533	0.539068	0.128869	19945.5	4768.16
8.02986	192.717	0.795682	0.129036	29440.2	4774.33
9.00903	216.217	0.523541	0.130123	19371	4814.57
10.0694	241.667	0.468558	0.135954	17336.6	5030.3
P1
accumulated time (day)		activity (uCi) after considering decay	error propogation	activity (Bq)	error
0.108333	2.6	-0.00133048	0.0230971	-49.2279	854.592
0.204861	4.91667	-0.00262512	0.0231094	-97.1296	855.048
0.751389	18.0333	0.011641	0.0292964	430.716	1083.97
2.17431	52.1833	0.0982903	0.0134268	3636.74	496.79
3.10556	74.5333	0.0304497	0.0136561	1126.64	505.276
4.12222	98.9333	0.033775	0.0139882	1249.68	517.565
5.1375	123.3	0.0397927	0.0134759	1472.33	498.609
6.15833	147.8	0.0272818	0.0137394	1009.43	508.356
7.19236	172.617	0.0114524	0.0136853	423.738	506.357
8.15139	195.633	0.0315919	0.0151348	1168.9	559.988
9.16528	219.967	0.0270186	0.0154708	999.687	572.42
10.2014	244.833	0.0443227	0.0147665	1639.94	546.36

## Sheet: Figure5d
Distance (um)		Cr K	Cr K Err	Mn K	Mn K Err	Fe K	Fe K Err	Ni K	Ni K Err	Mo L	Mo L Err
0	0	1	12	17	12	854	63	5	12	8	25
0.772	1.70943	6	13	0	0	1129	70	6	13	3	25
1.54	3.41	59	14	0	0	1398	77	21	15	38	25
2.32	5.13714	16	13	0	6	1357	76	0	7	0	11
3.09	6.84214	36	15	0	7	1527	79	32	15	34	26
3.86	8.54714	29	17	9	17	1604	82	23	16	17	28
4.63	10.2521	109	18	0	0	1626	81	9	16	0	12
5.4	11.9571	129	23	34	18	1499	80	28	18	0	10
6.18	13.6843	359	47	23	20	1491	77	30	18	7	27
6.95	15.3893	392	46	0	0	1449	76	18	17	17	28
7.72	17.0943	243	41	6	20	1614	82	27	18	27	27
8.49	18.7993	81	21	8	18	1842	87	27	18	61	29
9.26	20.5043	80	22	13	19	2001	91	56	18	93	30
10	22.1429	461	53	63	24	2191	96	107	25	108	32
10.8	23.9143	1004	67	27	30	2477	105	308	55	76	37
11.6	25.6857	1031	68	10	31	2643	106	147	31	97	37
12.4	27.4571	928	69	56	31	2579	106	299	57	26	37
13.1	29.0071	1068	71	66	31	2653	107	278	54	106	35
13.9	30.7786	992	69	12	30	2697	107	169	32	41	37
14.7	32.55	861	67	66	30	2617	105	128	30	120	36
15.4	34.1	893	69	70	30	2596	105	188	31	136	37
16.2	35.8714	990	70	17	30	2569	102	185	32	77	36
17	37.6429	907	68	53	31	2513	105	172	30	83	37
17.8	39.4143	1029	70	53	31	2461	105	289	55	103	37
18.5	40.9643	909	68	66	32	2572	106	218	32	122	37
19.3	42.7357	1086	71	30	32	2541	103	267	53	35	36
20.1	44.5071	1077	69	46	32	2662	106	178	32	78	36
20.8	46.0571	1020	69	14	30	2603	105	216	33	107	36
21.6	47.8286	939	69	36	32	2560	103	271	32	144	36
22.4	49.6	964	69	28	29	2551	105	240	32	77	36
23.2	51.3714	929	67	37	31	2666	106	283	53	97	36
23.9	52.9214	973	66	51	30	2425	100	229	32	124	37
24.7	54.6929	965	71	53	31	2721	105	314	55	87	37
25.5	56.4643	1083	69	0	0	2659	104	313	55	79	37
26.2	58.0143	1002	70	45	31	2543	105	299	54	138	36
27	59.7857	1021	68	0	0	2690	107	205	32	100	36
27.8	61.5571	993	68	0	0	2794	105	200	31	78	36
28.6	63.3286	978	69	25	30	2570	104	219	30	76	36
29.3	64.8786	992	68	21	29	2510	102	181	31	117	36
30.1	66.65	912	68	29	31	2557	104	139	31	118	37
30.9	68.4214	944	67	23	30	2615	106	222	32	84	37
31.7	70.1929	994	69	7	29	2706	106	238	33	51	37
32.4	71.7429	1038	70	0	0	2841	107	299	57	110	37
33.2	73.5143	1049	69	23	30	2622	106	197	33	75	36
34	75.2857	976	70	48	31	2583	107	154	32	106	38
34.7	76.8357	811	66	59	30	2566	104	306	54	83	37
35.5	78.6071	925	69	54	31	2365	102	208	31	82	35
36.3	80.3786	994	66	40	29	2377	99	295	55	83	36
37.1	82.15	926	68	103	31	2616	105	188	32	46	37
37.8	83.7	1036	69	86	31	2693	106	246	32	80	38
